# Supplementary material for: Bioinformatic Approaches Reveal Metagenomic Characterization of Soil Microbial Community
Source: PLoS One. 2014 Apr 1;9(4):e93445. doi: 10.1371/journal.pone.0093445 (PMC3972102; doi:10.1371/journal.pone.0093445)
Supplement: Table S1 — Sequence data accession numbers and/or web links of soil metagenomes used in this study. (XLSX) [file pone.0093445.s003.xlsx]

## Sheet: Sheet1
Table S1. Sequence data accession numbers and/or web links of soil metagenomes used in this study.
Biome type	ID	Original name	Accession numbers and/or web links for data download
			MG-RAST ID	SRA ID	Web links
Forest soil	F1	NA	4.44615e+06
Forest soil	F2	NA		SRA028811
Forest soil	F3	AR3	4.47788e+06
Forest soil	F4	PE6	4.47781e+06
Forest soil	F5	BZ1	4.47788e+06
Forest soil	F6	CL1	4.47788e+06
Forest soil	F7	DF1	4.4779e+06
Arctic soil	A1	Control		SRA025056
Arctic soil	A2	TL1	4.47787e+06
Grassland	G1	F1			http://www.genomenviron.org/Projects/METASOIL.html
Grassland	G2	F2a			http://www.genomenviron.org/Projects/METASOIL.html
Grassland	G3	F2b			http://www.genomenviron.org/Projects/METASOIL.html
Grassland	G4	F3			http://www.genomenviron.org/Projects/METASOIL.html
Grassland	G5	F4			http://www.genomenviron.org/Projects/METASOIL.html
Grassland	G6	F5			http://www.genomenviron.org/Projects/METASOIL.html
Grassland	G7	F6			http://www.genomenviron.org/Projects/METASOIL.html
Grassland	G8	J1			http://www.genomenviron.org/Projects/METASOIL.html
Grassland	G9	J1a			http://www.genomenviron.org/Projects/METASOIL.html
Grassland	G10	J1b			http://www.genomenviron.org/Projects/METASOIL.html
Grassland	G11	J1rhizo			http://www.genomenviron.org/Projects/METASOIL.html
Grassland	G12	J4			http://www.genomenviron.org/Projects/METASOIL.html
Grassland	G13	J7			http://www.genomenviron.org/Projects/METASOIL.html
Grassland	G14	KP1	4.4778e+06
Desert	D1	EB017	4.4779e+06
Desert	D2	EB019	4.4779e+06
Desert	D3	EB020	4.4779e+06
Desert	D4	EB021	4.4779e+06
Desert	D5	EB024	4.4779e+06
Desert	D6	EB026	4.4778e+06
Desert	D7	MD3	4.47781e+06
Desert	D8	SF2	4.47787e+06
Desert	D9	SV1	4.47787e+06
Mangrove sediment	M1	NA	4.45286e+06
