# Supplementary material for: Bioinformatic Approaches Reveal Metagenomic Characterization of Soil Microbial Community
Source: PLoS One. 2014 Apr 1;9(4):e93445. doi: 10.1371/journal.pone.0093445 (PMC3972102; doi:10.1371/journal.pone.0093445)
Supplement: Table S2 — Taxonomic profiling of the soil metagenomes estimated in this study. Relative abundances of taxa were inferred by MetaPhlAn. Differentially abundant clades among five soil habitats were detected by LEfSe and labeled by the soil site with the highest LDA score among pairwise comparisons of all sites. According to the non-strict and strict statistical strategy, 46 taxonomic biomarkers were detected to be significantly differential in at least one of five soil habitats. (XLSX) [file pone.0093445.s004.xlsx]

## Sheet: Sheet1
	Table S2. Taxonomic profiling of the soil metagenomes estimated in this study.
	Microbial clade	Soil type																																	One-class test	p-value
		Arctic soil		Desert									Forest soil							Grassland														Mangrove sediment
		A1	A2	D1	D2	D3	D4	D5	D6	D7	D8	D9	F1	F2	F3	F4	F5	F6	F7	G1	G12	G13	G14	G2	G3	G4	G5	G6	G7	G8	G9	G10	G11	M1
	Archaea	0.74645	0	0	0	0	0	0	0	0	0	0	0	0.35304	0	0.27881	0	0	0	0	0	0	0	0	0	0.3197	0	0	0.27094	0	0	0	0	0
	Archaea|Euryarchaeota	0.74645	0	0	0	0	0	0	0	0	0	0	0	0.35304	0	0.27881	0	0	0	0	0	0	0	0	0	0.3197	0	0	0.27094	0	0	0	0	0
	Archaea|Euryarchaeota|Halobacteria	0.74645	0	0	0	0	0	0	0	0	0	0	0	0.35304	0	0.27881	0	0	0	0	0	0	0	0	0	0.3197	0	0	0.27094	0	0	0	0	0
	Archaea|Euryarchaeota|Halobacteria|Halobacteriales	0.74645	0	0	0	0	0	0	0	0	0	0	0	0.35304	0	0.27881	0	0	0	0	0	0	0	0	0	0.3197	0	0	0.27094	0	0	0	0	0
	Archaea|Euryarchaeota|Halobacteria|Halobacteriales|Halobacteriales_unclassified	0.74645	0	0	0	0	0	0	0	0	0	0	0	0.35304	0	0.27881	0	0	0	0	0	0	0	0	0	0.3197	0	0	0.27094	0	0	0	0	0
	Bacteria	99.2536	100	100	100	100	100	100	100	100	100	100	100	99.647	100	99.7212	100	100	100	100	100	100	100	100	100	99.6803	100	100	99.7291	100	100	100	100	100
	Bacteria|Acidobacteria	2.0421	14.0636	0	0	0.76527	0.62518	0.74149	0	0.41698	0.61574	0.50707	6.36855	19.8384	2.04821	8.87106	14.366	14.0907	10.7155	6.24604	3.58931	4.32995	2.28102	2.00409	0.95716	3.33504	6.01419	10.1912	7.81968	6.52861	2.55532	11.4953	3.63957	0	Forest	0.000139722
	Bacteria|Acidobacteria|Acidobacteria	2.0421	10.7919	0	0	0.76527	0.62518	0.74149	0	0.41698	0.61574	0.50707	5.95778	19.6798	2.04821	7.24065	13.953	13.7247	10.0655	5.83947	3.16223	3.96664	1.81576	1.82975	0	2.91537	5.24009	9.12723	6.78036	5.81409	2.30797	9.27516	3.49815	0	Forest	0.000303233
	Bacteria|Acidobacteria|Acidobacteria|Acidobacteriales	2.0421	10.7919	0	0	0.76527	0.62518	0.74149	0	0.41698	0.61574	0.50707	5.95778	19.6798	2.04821	7.24065	13.953	13.7247	10.0655	5.83947	3.16223	3.96664	1.81576	1.82975	0	2.91537	5.24009	9.12723	6.78036	5.81409	2.30797	9.27516	3.49815	0	Forest	0.000303233
	Bacteria|Acidobacteria|Acidobacteria|Acidobacteriales|Acidobacteriaceae	2.0421	10.602	0	0	0.76527	0.62518	0.74149	0	0.41698	0.61574	0.50707	5.70109	19.4557	2.04821	7.05703	13.953	13.7247	10.0655	5.83947	3.16223	3.96664	1.81576	1.82975	0	2.91537	5.2096	8.94691	6.6555	5.76273	2.30797	9.15253	3.49815	0	Forest	0.000354185
	Bacteria|Acidobacteria|Acidobacteria|Acidobacteriales|Acidobacteriaceae|Granulicella	2.0421	10.602	0	0	0.76527	0.62518	0.74149	0	0.41698	0.61574	0.50707	5.70109	18.9722	2.04821	7.05703	13.953	13.7247	10.0655	5.83947	3.16223	3.96664	1.81576	1.82975	0	2.91537	5.2096	8.92519	6.6555	5.76273	2.30797	9.15253	3.49815	0	Forest	0.000354185
	Bacteria|Acidobacteria|Acidobacteria|Acidobacteriales|Acidobacteriaceae|Granulicella|Granulicella_unclassified	2.0421	10.602	0	0	0.76527	0.62518	0.74149	0	0.41698	0.61574	0.50707	5.70109	18.9722	2.04821	7.05703	13.953	13.7247	10.0655	5.83947	3.16223	3.96664	1.81576	1.82975	0	2.91537	5.2096	8.92519	6.6555	5.76273	2.30797	9.15253	3.49815	0	Forest	0.000354185
	Bacteria|Acidobacteria|Solibacteres	0	3.27166	0	0	0	0	0	0	0	0	0	0.41077	0.15869	0	1.63041	0.41303	0.36601	0.64998	0.40656	0.42708	0.3633	0.46526	0.17434	0.95716	0.41967	0.7741	1.06394	1.03932	0.71451	0.24735	2.22009	0.14142	0	Arctic	0.000977628
	Bacteria|Acidobacteria|Solibacteres|Solibacterales	0	3.27166	0	0	0	0	0	0	0	0	0	0.41077	0.15869	0	1.63041	0.41303	0.36601	0.64998	0.40656	0.42708	0.3633	0.46526	0.17434	0.95716	0.41967	0.7741	1.06394	1.03932	0.71451	0.24735	2.22009	0.14142	0	Arctic	0.000977628
	Bacteria|Acidobacteria|Solibacteres|Solibacterales|Solibacteraceae	0	3.27166	0	0	0	0	0	0	0	0	0	0.41077	0.15869	0	1.63041	0.41303	0.36601	0.64998	0.40656	0.42708	0.3633	0.46526	0.17434	0.95716	0.41967	0.7741	1.06394	1.03932	0.71451	0.24735	2.22009	0.14142	0	Arctic	0.000977628
	Bacteria|Acidobacteria|Solibacteres|Solibacterales|Solibacteraceae|Solibacter	0	3.27166	0	0	0	0	0	0	0	0	0	0.41077	0.15869	0	1.63041	0.41303	0.36601	0.64998	0.40656	0.42708	0.3633	0.46526	0.17434	0.95716	0.41967	0.7741	1.06394	1.03932	0.71451	0.24735	2.22009	0.14142	0	Arctic	0.000977628
	Bacteria|Acidobacteria|Solibacteres|Solibacterales|Solibacteraceae|Solibacter|Solibacter_usitatus	0	3.27166	0	0	0	0	0	0	0	0	0	0.41077	0.15869	0	1.63041	0.41303	0.36601	0.64998	0.40656	0.42708	0.3633	0.46526	0.17434	0.95716	0.41967	0.7741	1.06394	1.03932	0.71451	0.24735	2.22009	0.14142	0	Arctic	0.000977628
	Bacteria|Actinobacteria	2.37266	1.27055	6.27316	21.2618	36.9119	48.4175	35.7799	2.3772	40.9617	33.0482	39.4984	1.98071	18.5137	12.8332	7.79037	3.00989	14.7703	11.9414	7.95502	5.34904	1.72742	2.76594	1.45536	0.76742	1.83767	11.9178	12.0875	15.6966	14.4543	2.25277	8.65398	25.6537	2.66847
	Bacteria|Actinobacteria|Actinobacteria	2.37266	1.27055	6.27316	21.2618	36.9119	48.4175	35.7799	2.3772	40.9617	33.0482	39.4984	1.98071	18.5137	12.8332	7.79037	3.00989	14.7703	11.9414	7.95502	5.34904	1.72742	2.76594	1.45536	0.76742	1.83767	11.9178	12.0875	15.6966	14.4543	2.25277	8.65398	25.6537	2.66847
	Bacteria|Actinobacteria|Actinobacteria|Actinomycetales	1.93344	1.11531	6.27316	19.9164	33.9629	44.124	33.0562	2.28608	37.2803	29.87	36.3321	1.98071	17.6147	11.9926	7.63054	2.88626	14.6638	11.9414	7.08473	5.0165	1.46782	2.23772	1.30691	0.76742	1.65614	10.3629	10.6184	14.2011	13.5498	1.87278	7.81442	25.0217	2.02422	Desert	0.0066561
	Bacteria|Actinobacteria|Actinobacteria|Actinomycetales|Frankiaceae	0	0.42511	1.47362	7.46759	3.90676	13.0362	10.9268	0	4.22341	3.99112	2.6112	0.89567	4.4623	0	0.96211	1.07304	0.29662	1.16339	0.40627	0	0	0	0	0	0	2.81843	2.21995	2.67833	2.90638	0	1.43609	1.40708	0
	Bacteria|Actinobacteria|Actinobacteria|Actinomycetales|Frankiaceae|Frankia	0	0.42511	1.47362	7.46759	3.90676	13.0362	10.9268	0	4.22341	3.99112	2.6112	0.89567	4.4623	0	0.96211	1.07304	0.29662	1.16339	0.40627	0	0	0	0	0	0	2.81843	2.21995	2.67833	2.90638	0	1.43609	1.40708	0
	Bacteria|Actinobacteria|Actinobacteria|Actinomycetales|Frankiaceae|Frankia|Frankia_unclassified	0	0.42511	1.47362	7.46759	3.90676	13.0362	10.9268	0	4.22341	3.99112	2.6112	0.89567	4.4623	0	0.96211	1.07304	0.29662	1.16339	0.40627	0	0	0	0	0	0	2.81843	2.21995	2.67833	2.90638	0	1.43609	1.40708	0
	Bacteria|Actinobacteria|Actinobacteria|Actinomycetales|Geodermatophilaceae	0	0	0	0	0	0	0	0	13.6276	3.83615	9.53271	0	0	0	0	0	0	0	0	0	0	0	0	0	0	0	0	0	0	0	0	0	0
	Bacteria|Actinobacteria|Actinobacteria|Actinomycetales|Geodermatophilaceae|Geodermatophilus	0	0	0	0	0	0	0	0	13.6276	3.83615	9.53271	0	0	0	0	0	0	0	0	0	0	0	0	0	0	0	0	0	0	0	0	0	0
	Bacteria|Actinobacteria|Actinobacteria|Actinomycetales|Geodermatophilaceae|Geodermatophilus|Geodermatophilus_obscurus	0	0	0	0	0	0	0	0	13.6276	3.83615	9.53271	0	0	0	0	0	0	0	0	0	0	0	0	0	0	0	0	0	0	0	0	0	0
	Bacteria|Actinobacteria|Actinobacteria|Actinomycetales|Microbacteriaceae	0	0	0	0	0	0	0	0	0	0	0	0	0	0	0	0	0	0	0	0	0	0.30368	0	0	0	0	0	0	0	0.93291	0	0	0
	Bacteria|Actinobacteria|Actinobacteria|Actinomycetales|Microbacteriaceae|Leifsonia	0	0	0	0	0	0	0	0	0	0	0	0	0	0	0	0	0	0	0	0	0	0.30368	0	0	0	0	0	0	0	0.92245	0	0	0
	Bacteria|Actinobacteria|Actinobacteria|Actinomycetales|Microbacteriaceae|Leifsonia|Leifsonia_xyli	0	0	0	0	0	0	0	0	0	0	0	0	0	0	0	0	0	0	0	0	0	0.30368	0	0	0	0	0	0	0	0.92245	0	0	0
	Bacteria|Actinobacteria|Actinobacteria|Actinomycetales|Micrococcaceae	0	0	0	0	17.825	0	0.24037	0	0.59957	0.31534	0.68139	0	0	0	0	0	0	0	0	0	0	0	0	0	0	0.17421	0.35859	0	0.34332	0.28986	0	0	0
	Bacteria|Actinobacteria|Actinobacteria|Actinomycetales|Micrococcaceae|Arthrobacter	0	0	0	0	17.825	0	0.24037	0	0.59957	0.31534	0.68139	0	0	0	0	0	0	0	0	0	0	0	0	0	0	0.17421	0.35859	0	0.34332	0.28986	0	0	0
	Bacteria|Actinobacteria|Actinobacteria|Actinomycetales|Micrococcaceae|Arthrobacter|Arthrobacter_unclassified	0	0	0	0	17.7174	0	0.24037	0	0.59957	0.31534	0.68139	0	0	0	0	0	0	0	0	0	0	0	0	0	0	0.17421	0.35859	0	0.34332	0.28986	0	0	0
	Bacteria|Actinobacteria|Actinobacteria|Actinomycetales|Micromonosporaceae	0	0	0	1.7784	3.28793	4.52665	4.31091	0	12.5162	15.4626	17.1683	0	0	2.37344	1.33922	0.35703	1.77018	4.08525	2.03195	0	0	0	0	0	0	3.75453	2.70976	3.00847	1.95979	0	1.39967	14.6089	0
	Bacteria|Actinobacteria|Actinobacteria|Actinomycetales|Micromonosporaceae|Micromonosporaceae_unclassified	0	0	0	1.7784	3.28793	4.52665	4.31091	0	12.5162	15.4626	17.0632	0	0	2.37344	1.33922	0.35703	1.77018	4.08525	2.03195	0	0	0	0	0	0	3.75453	2.70976	3.00847	1.95979	0	1.39967	14.6089	0
	Bacteria|Actinobacteria|Actinobacteria|Actinomycetales|Mycobacteriaceae	1.93344	0.6902	4.79954	10.3224	8.57466	26.5612	17.0057	2.28608	6.3135	6.26482	5.85191	1.08504	13.1524	9.61917	5.32922	1.45618	12.597	6.69278	4.64652	5.0165	1.46782	1.93404	1.30691	0.76742	1.65614	3.58162	5.092	8.42143	8.26738	0.65001	4.97866	9.0057	2.02422
	Bacteria|Actinobacteria|Actinobacteria|Actinomycetales|Mycobacteriaceae|Mycobacterium	1.93344	0.6902	4.79954	10.3224	8.57466	26.5612	17.0057	2.28608	6.3135	6.26482	5.85191	1.08504	13.1524	9.61917	5.32922	1.45618	12.597	6.69278	4.64652	5.0165	1.46782	1.93404	1.30691	0.76742	1.65614	3.58162	5.092	8.42143	8.26738	0.65001	4.97866	9.0057	2.02422
	Bacteria|Actinobacteria|Actinobacteria|Actinomycetales|Mycobacteriaceae|Mycobacterium|Mycobacterium_bovis	0	0	0	0	0	0	0	0	0	0	0	0	12.5269	0	0	0	0	0	0	4.95232	0	0	0	0	0	0	0	0	0	0	0	0	0
	Bacteria|Actinobacteria|Actinobacteria|Actinomycetales|Mycobacteriaceae|Mycobacterium|Mycobacterium_unclassified	1.93344	0.6902	4.79954	10.3224	8.57466	26.5612	17.0057	2.28608	6.3135	6.26482	5.85191	1.08504	0	9.61917	5.32922	1.45618	11.9147	6.42172	4.64652	0	1.46782	1.93404	1.30691	0.76742	1.65614	3.29757	5.092	8.42143	8.15642	0.65001	4.97866	9.0057	2.02422
	Bacteria|Actinobacteria|Actinobacteria|Actinomycetales|Nocardioidaceae	0	0	0	0	0.36853	0	0.57246	0	0	0	0.48656	0	0	0	0	0	0	0	0	0	0	0	0	0	0	0	0	0	0.07291	0	0	0	0
	Bacteria|Actinobacteria|Actinobacteria|Bifidobacteriales	0.43923	0.15524	0	1.00833	0.93425	3.62347	2.33	0.09112	0.27048	1.17718	1.05286	0	0.899	0.8406	0.15982	0.12363	0.10649	0	0.87029	0.31591	0.2596	0.42554	0.14845	0	0.18153	1.44945	1.2848	1.49542	0.6814	0.37999	0.83956	0.47771	0.64425
	Bacteria|Actinobacteria|Actinobacteria|Bifidobacteriales|Bifidobacteriaceae	0.43923	0.15524	0	1.00833	0.93425	3.62347	2.33	0.09112	0.27048	1.17718	1.05286	0	0.899	0.8406	0.15982	0.12363	0.10649	0	0.87029	0.31591	0.2596	0.42554	0.14845	0	0.18153	1.44945	1.2848	1.49542	0.6814	0.37999	0.83956	0.47771	0.64425
	Bacteria|Actinobacteria|Actinobacteria|Bifidobacteriales|Bifidobacteriaceae|Bifidobacterium	0.43923	0.15524	0	1.00833	0.93425	3.62347	2.33	0.09112	0.27048	1.17718	1.05286	0	0.899	0.8406	0.15982	0.12363	0.10649	0	0.87029	0.31591	0.2596	0.42554	0.14845	0	0.18153	1.44945	1.2848	1.49542	0.6814	0.37999	0.83956	0.47771	0.64425
	Bacteria|Actinobacteria|Actinobacteria|Bifidobacteriales|Bifidobacteriaceae|Bifidobacterium|Bifidobacterium_unclassified	0.43923	0.15524	0	1.00833	0.93425	3.62347	2.33	0.09112	0.27048	1.17718	1.05286	0	0.899	0.8406	0.15982	0.12363	0.10649	0	0.87029	0.31591	0.2596	0.42554	0.14845	0	0.18153	1.44945	1.2848	1.49542	0.6814	0.37999	0.83956	0.47771	0.64425
	Bacteria|Actinobacteria|Actinobacteria|Rubrobacterales	0	0	0	0.33717	1.79303	0.67004	0.08606	0	3.13714	1.83828	1.87029	0	0	0	0	0	0	0	0	0	0	0	0	0	0	0	0	0	0	0	0	0	0	Desert	0.000155453
	Bacteria|Actinobacteria|Actinobacteria|Rubrobacterales|Rubrobacteraceae	0	0	0	0.33717	1.79303	0.67004	0.08606	0	3.13714	1.83828	1.87029	0	0	0	0	0	0	0	0	0	0	0	0	0	0	0	0	0	0	0	0	0	0	Desert	0.000155453
	Bacteria|Actinobacteria|Actinobacteria|Rubrobacterales|Rubrobacteraceae|Rubrobacter	0	0	0	0.33717	1.79303	0.67004	0.08606	0	3.13714	1.83828	1.87029	0	0	0	0	0	0	0	0	0	0	0	0	0	0	0	0	0	0	0	0	0	0	Desert	0.000155453
	Bacteria|Actinobacteria|Actinobacteria|Rubrobacterales|Rubrobacteraceae|Rubrobacter|Rubrobacter_xylanophilus	0	0	0	0.33717	1.79303	0.67004	0.08606	0	3.13714	1.83828	1.87029	0	0	0	0	0	0	0	0	0	0	0	0	0	0	0	0	0	0	0	0	0	0	Desert	0.000155453
	Bacteria|Bacteroidetes	4.23138	3.53339	20.945	66.4377	3.86945	5.1769	17.0712	46.8249	1.72256	3.17151	2.68366	0	0	1.40446	1.01781	7.14954	0	1.14017	3.06934	3.89544	1.86711	1.73316	23.396	0	0	0.34287	1.5243	0.96657	2.0982	4.39329	0	3.61916	1.14826
	Bacteria|Bacteroidetes|Bacteroidia	0	0	0	1.09553	0	0	0	0.1816	0	0	0	0	0	0	0	0	0	0	0.28434	0	0	0	0.27904	0	0	0	0	0	0	0	0	0	0.43834
	Bacteria|Bacteroidetes|Bacteroidia|Bacteroidales	0	0	0	1.09553	0	0	0	0.1816	0	0	0	0	0	0	0	0	0	0	0.28434	0	0	0	0.27904	0	0	0	0	0	0	0	0	0	0.43834
	Bacteria|Bacteroidetes|Bacteroidia|Bacteroidales|Prevotellaceae	0	0	0	1.09553	0	0	0	0	0	0	0	0	0	0	0	0	0	0	0	0	0	0	0	0	0	0	0	0	0	0	0	0	0
	Bacteria|Bacteroidetes|Bacteroidia|Bacteroidales|Prevotellaceae|Prevotella	0	0	0	1.09553	0	0	0	0	0	0	0	0	0	0	0	0	0	0	0	0	0	0	0	0	0	0	0	0	0	0	0	0	0
	Bacteria|Bacteroidetes|Bacteroidia|Bacteroidales|Prevotellaceae|Prevotella|Prevotella_oris	0	0	0	1.09553	0	0	0	0	0	0	0	0	0	0	0	0	0	0	0	0	0	0	0	0	0	0	0	0	0	0	0	0	0
	Bacteria|Bacteroidetes|Flavobacteria	0	0	0	52.4061	0	0	1.81652	30.1907	0	0	0	0	0	0	0	0	0	0.48152	0	0.49388	0.59535	0	18.5084	0	0	0	0	0	0	0	0	0.57173	0
	Bacteria|Bacteroidetes|Flavobacteria|Flavobacteriales	0	0	0	52.4061	0	0	1.81652	30.1907	0	0	0	0	0	0	0	0	0	0.48152	0	0.49388	0.59535	0	18.5084	0	0	0	0	0	0	0	0	0.57173	0
	Bacteria|Bacteroidetes|Flavobacteria|Flavobacteriales|Flavobacteriaceae	0	0	0	52.4061	0	0	1.81652	30.1907	0	0	0	0	0	0	0	0	0	0.48152	0	0.49388	0.59535	0	18.5084	0	0	0	0	0	0	0	0	0.57173	0
	Bacteria|Bacteroidetes|Flavobacteria|Flavobacteriales|Flavobacteriaceae|Cellulophaga	0	0	0	35.0634	0	0	0	15.3904	0	0	0	0	0	0	0	0	0	0	0	0.31474	0	0	3.14713	0	0	0	0	0	0	0	0	0	0
	Bacteria|Bacteroidetes|Flavobacteria|Flavobacteriales|Flavobacteriaceae|Cellulophaga|Cellulophaga_unclassified	0	0	0	35.0634	0	0	0	15.3904	0	0	0	0	0	0	0	0	0	0	0	0.31474	0	0	3.14713	0	0	0	0	0	0	0	0	0	0
	Bacteria|Bacteroidetes|Flavobacteria|Flavobacteriales|Flavobacteriaceae|Flavobacterium	0	0	0	14.781	0	0	1.81652	14.8003	0	0	0	0	0	0	0	0	0	0.48152	0	0.17914	0.59535	0	15.3612	0	0	0	0	0	0	0	0	0.57173	0
	Bacteria|Bacteroidetes|Flavobacteria|Flavobacteriales|Flavobacteriaceae|Flavobacterium|Flavobacterium_johnsoniae	0	0	0	0	0	0	0	0	0	0	0	0	0	0	0	0	0	0	0	0.05304	0	0	3.38705	0	0	0	0	0	0	0	0	0	0
	Bacteria|Bacteroidetes|Flavobacteria|Flavobacteriales|Flavobacteriaceae|Flavobacterium|Flavobacterium_psychrophilum	0	0	0	0	0	0	0	0	0	0	0	0	0	0	0	0	0	0	0	0	0	0	1.08102	0	0	0	0	0	0	0	0	0	0
	Bacteria|Bacteroidetes|Flavobacteria|Flavobacteriales|Flavobacteriaceae|Flavobacterium|Flavobacterium_unclassified	0	0	0	14.781	0	0	1.81652	14.8003	0	0	0	0	0	0	0	0	0	0.48152	0	0.12611	0.59535	0	10.8931	0	0	0	0	0	0	0	0	0.57173	0
	Bacteria|Bacteroidetes|Flavobacteria|Flavobacteriales|Flavobacteriaceae|Gramella	0	0	0	2.32758	0	0	0	0	0	0	0	0	0	0	0	0	0	0	0	0	0	0	0	0	0	0	0	0	0	0	0	0	0
	Bacteria|Bacteroidetes|Flavobacteria|Flavobacteriales|Flavobacteriaceae|Gramella|Gramella_forsetii	0	0	0	2.32758	0	0	0	0	0	0	0	0	0	0	0	0	0	0	0	0	0	0	0	0	0	0	0	0	0	0	0	0	0
	Bacteria|Bacteroidetes|Sphingobacteria	4.23138	3.53339	20.945	12.936	3.86945	5.1769	15.2547	16.4526	1.72256	3.17151	2.68366	0	0	1.40446	1.01781	7.14954	0	0.65865	2.785	3.40156	1.27177	1.73316	4.60862	0	0	0.34287	1.5243	0.96657	2.0982	4.39329	0	3.04744	0.70993	Desert	0.00813314
	Bacteria|Bacteroidetes|Sphingobacteria|Sphingobacteriales	4.23138	3.53339	20.945	12.936	3.86945	5.1769	15.2547	16.4526	1.72256	3.17151	2.68366	0	0	1.40446	1.01781	7.14954	0	0.65865	2.785	3.40156	1.27177	1.73316	4.60862	0	0	0.34287	1.5243	0.96657	2.0982	4.39329	0	3.04744	0.70993	Desert	0.00813314
	Bacteria|Bacteroidetes|Sphingobacteria|Sphingobacteriales|Sphingobacteriaceae	4.23138	3.53339	20.945	12.936	3.86945	5.1769	15.2547	16.4526	1.72256	3.17151	2.68366	0	0	1.40446	1.01781	7.14954	0	0.65865	2.785	3.40156	1.27177	1.73316	4.60862	0	0	0.34287	1.5243	0.96657	2.0982	4.39329	0	3.04744	0.70993	Desert	0.00813314
	Bacteria|Bacteroidetes|Sphingobacteria|Sphingobacteriales|Sphingobacteriaceae|Pedobacter	0	0	0	0	0	0	0.11282	1.0537	0	0	0	0	0	0	0	0	0	0	0	0.28209	0	0	0.6913	0	0	0	0	0	0	0.47602	0	0	0
	Bacteria|Bacteroidetes|Sphingobacteria|Sphingobacteriales|Sphingobacteriaceae|Pedobacter|Pedobacter_unclassified	0	0	0	0	0	0	0.11282	1.0537	0	0	0	0	0	0	0	0	0	0	0	0.28209	0	0	0.6913	0	0	0	0	0	0	0.47602	0	0	0
	Bacteria|Bacteroidetes|Sphingobacteria|Sphingobacteriales|Sphingobacteriaceae|Sphingobacteriaceae_unclassified	4.23138	3.53339	20.945	12.936	3.86945	5.1769	15.1419	15.3989	1.72256	3.17151	2.68366	0	0	1.40446	1.01781	7.14954	0	0.65865	2.785	3.04268	1.2589	1.73316	3.91732	0	0	0.34287	1.5243	0.96657	2.0982	3.91727	0	3.04744	0.70993	Desert	0.00600547
	Bacteria|Chlamydiae	0	0	2.00916	0	0	0	0	0	0	0	0	0	0	0	0	0.39071	0	0	0	0.86943	0.98458	1.08109	0.87664	2.05906	0.27772	0.21419	0	0	0	1.37668	0	0	0
	Bacteria|Chlamydiae|Chlamydiae	0	0	2.00916	0	0	0	0	0	0	0	0	0	0	0	0	0.39071	0	0	0	0.86943	0.98458	1.08109	0.87664	2.05906	0.27772	0.21419	0	0	0	1.37668	0	0	0
	Bacteria|Chlamydiae|Chlamydiae|Chlamydiales	0	0	2.00916	0	0	0	0	0	0	0	0	0	0	0	0	0.39071	0	0	0	0.86943	0.98458	1.08109	0.87664	2.05906	0.27772	0.21419	0	0	0	1.37668	0	0	0
	Bacteria|Chlamydiae|Chlamydiae|Chlamydiales|Chlamydiaceae	0	0	2.00916	0	0	0	0	0	0	0	0	0	0	0	0	0.39071	0	0	0	0.86943	0.98458	1.08109	0.87664	2.05906	0.27772	0.21419	0	0	0	1.37668	0	0	0
	Bacteria|Chlamydiae|Chlamydiae|Chlamydiales|Chlamydiaceae|Chlamydiaceae_unclassified	0	0	2.00916	0	0	0	0	0	0	0	0	0	0	0	0	0.39071	0	0	0	0.86943	0.98458	1.08109	0.87664	2.05906	0.27772	0.21419	0	0	0	1.37668	0	0	0
	Bacteria|Chloroflexi	8.47747	2.06479	21.0638	8.48819	17.4558	23.1113	15.1977	0.51269	22.2419	13.7669	11.0747	3.6248	5.70578	10.8455	2.44819	1.4594	5.15917	4.79554	5.40519	5.20815	5.88427	7.67249	6.54899	12.5096	17.6517	8.33285	10.0722	8.79981	8.42286	9.44324	10.0753	8.33111	1.60736	Desert	0.00868121
	Bacteria|Chloroflexi|Thermomicrobia	8.47747	2.00305	21.0638	8.48819	17.4558	23.1113	15.1977	0.51269	22.2419	13.7669	11.0747	3.6248	5.54699	10.8455	2.22541	1.4594	5.15917	4.79554	5.40519	5.20815	5.88427	7.67249	6.54899	12.5096	17.6517	8.33285	10.0722	8.79981	8.42286	9.44324	10.0753	8.33111	1.2691	Desert	0.00816493
	Bacteria|Chloroflexi|Thermomicrobia|Thermomicrobia_unclassified	8.47747	2.00305	21.0638	8.48819	17.4558	23.1113	15.1977	0.51269	22.2419	13.7669	11.0747	3.6248	5.54699	10.8455	2.22541	1.4594	5.15917	4.79554	5.40519	5.20815	5.88427	7.67249	6.54899	12.5096	17.6517	8.33285	10.0722	8.79981	8.42286	9.44324	10.0753	8.33111	1.2691	Desert	0.00816493
	Bacteria|Cyanobacteria	0	0	0	0	0	0	2.99726	30.281	6.47471	12.3762	2.34093	0	0	0	0	0	0	0	0	0	0	0	0	0	0	0	0	0	0	0	0	0	0	Desert	0.00448377
	Bacteria|Cyanobacteria|Cyanophyceae	0	0	0	0	0	0	2.99726	30.281	6.47471	12.3762	2.34093	0	0	0	0	0	0	0	0	0	0	0	0	0	0	0	0	0	0	0	0	0	0	Desert	0.00448377
	Bacteria|Cyanobacteria|Cyanophyceae|Chroococcales	0	0	0	0	0	0	0.14816	2.40441	0.86154	0.36897	0	0	0	0	0	0	0	0	0	0	0	0	0	0	0	0	0	0	0	0	0	0	0
	Bacteria|Cyanobacteria|Cyanophyceae|Chroococcales|Cyanobacteriaceae	0	0	0	0	0	0	0.14816	2.40441	0.86154	0.36897	0	0	0	0	0	0	0	0	0	0	0	0	0	0	0	0	0	0	0	0	0	0	0
	Bacteria|Cyanobacteria|Cyanophyceae|Chroococcales|Cyanobacteriaceae|Cyanobacteriaceae_unclassified	0	0	0	0	0	0	0.14816	2.40441	0.86154	0.36897	0	0	0	0	0	0	0	0	0	0	0	0	0	0	0	0	0	0	0	0	0	0	0
	Bacteria|Cyanobacteria|Cyanophyceae|Nostocales	0	0	0	0	0	0	0	0.27771	1.56049	0.59602	0	0	0	0	0	0	0	0	0	0	0	0	0	0	0	0	0	0	0	0	0	0	0
	Bacteria|Cyanobacteria|Cyanophyceae|Nostocales|Nostocaceae	0	0	0	0	0	0	0	0.27771	1.56049	0.59602	0	0	0	0	0	0	0	0	0	0	0	0	0	0	0	0	0	0	0	0	0	0	0
	Bacteria|Cyanobacteria|Cyanophyceae|Nostocales|Nostocaceae|Nostocaceae_unclassified	0	0	0	0	0	0	0	0.27771	1.4896	0.59602	0	0	0	0	0	0	0	0	0	0	0	0	0	0	0	0	0	0	0	0	0	0	0
	Bacteria|Cyanobacteria|Cyanophyceae|Oscillatoriales	0	0	0	0	0	0	2.84911	27.5988	4.05268	11.4113	2.34093	0	0	0	0	0	0	0	0	0	0	0	0	0	0	0	0	0	0	0	0	0	0	Desert	0.00448377
	Bacteria|Cyanobacteria|Cyanophyceae|Oscillatoriales|Oscillatoriaceae	0	0	0	0	0	0	2.16838	25.6304	3.85059	10.5577	2.34093	0	0	0	0	0	0	0	0	0	0	0	0	0	0	0	0	0	0	0	0	0	0	Desert	0.00448377
	Bacteria|Cyanobacteria|Cyanophyceae|Oscillatoriales|Oscillatoriaceae|Oscillatoria	0	0	0	0	0	0	0	2.31551	0.85917	1.7538	0.15736	0	0	0	0	0	0	0	0	0	0	0	0	0	0	0	0	0	0	0	0	0	0
	Bacteria|Cyanobacteria|Cyanophyceae|Oscillatoriales|Oscillatoriaceae|Oscillatoriaceae_unclassified	0	0	0	0	0	0	2.16838	23.3148	2.99142	8.80394	2.18357	0	0	0	0	0	0	0	0	0	0	0	0	0	0	0	0	0	0	0	0	0	0	Desert	0.00448377
	Bacteria|Cyanobacteria|Cyanophyceae|Oscillatoriales|Oscillatoriaceae|Oscillatoria|Oscillatoria_unclassified	0	0	0	0	0	0	0	2.31551	0.85917	1.7538	0.15736	0	0	0	0	0	0	0	0	0	0	0	0	0	0	0	0	0	0	0	0	0	0
	Bacteria|Cyanobacteria|Cyanophyceae|Oscillatoriales|Phormidiaceae	0	0	0	0	0	0	0.68072	1.96847	0.2021	0.85351	0	0	0	0	0	0	0	0	0	0	0	0	0	0	0	0	0	0	0	0	0	0	0
	Bacteria|Cyanobacteria|Cyanophyceae|Oscillatoriales|Phormidiaceae|Phormidiaceae_unclassified	0	0	0	0	0	0	0.68072	1.96847	0.2021	0.85351	0	0	0	0	0	0	0	0	0	0	0	0	0	0	0	0	0	0	0	0	0	0	0
	Bacteria|Nitrospirae	0	0	1.01524	0	0.17907	0	0.163	0	0	0	0.00746	0	0	0	0	0	0	0	0	0	0	0	0	0	0	0	0	0	0	0	0	0	0
	Bacteria|Nitrospirae|Nitrospira	0	0	1.01524	0	0.17907	0	0.163	0	0	0	0.00746	0	0	0	0	0	0	0	0	0	0	0	0	0	0	0	0	0	0	0	0	0	0
	Bacteria|Nitrospirae|Nitrospira|Nitrospirales	0	0	1.01524	0	0.17907	0	0.163	0	0	0	0.00746	0	0	0	0	0	0	0	0	0	0	0	0	0	0	0	0	0	0	0	0	0	0
	Bacteria|Nitrospirae|Nitrospira|Nitrospirales|Nitrospiraceae	0	0	1.01524	0	0.17907	0	0.163	0	0	0	0.00746	0	0	0	0	0	0	0	0	0	0	0	0	0	0	0	0	0	0	0	0	0	0
	Bacteria|Nitrospirae|Nitrospira|Nitrospirales|Nitrospiraceae|Candidatus_Nitrospira	0	0	1.01524	0	0.17907	0	0.163	0	0	0	0.00746	0	0	0	0	0	0	0	0	0	0	0	0	0	0	0	0	0	0	0	0	0	0
	Bacteria|Nitrospirae|Nitrospira|Nitrospirales|Nitrospiraceae|Candidatus_Nitrospira|Candidatus_Nitrospira_unclassified	0	0	1.01524	0	0.17907	0	0.163	0	0	0	0.00746	0	0	0	0	0	0	0	0	0	0	0	0	0	0	0	0	0	0	0	0	0	0
	Bacteria|Planctomycetes	0	0	0	0	0.02354	0	0	0	0	0	0	0	0	0	0	0	0	0	0.01453	0.18232	0.11612	0.22554	1.92117	2.54285	0.18262	0.15544	0	0	0	0.99524	0	0	0
	Bacteria|Planctomycetes|Planctomycetacia	0	0	0	0	0.02354	0	0	0	0	0	0	0	0	0	0	0	0	0	0.01453	0.18232	0.11612	0.22554	1.92117	2.54285	0.18262	0.15544	0	0	0	0.99524	0	0	0
	Bacteria|Planctomycetes|Planctomycetacia|Gemmatales	0	0	0	0	0.02354	0	0	0	0	0	0	0	0	0	0	0	0	0	0.01453	0.18232	0.11612	0.22554	1.92117	2.54285	0.18262	0.15544	0	0	0	0.99524	0	0	0
	Bacteria|Planctomycetes|Planctomycetacia|Gemmatales|Gemmataceae	0	0	0	0	0.02354	0	0	0	0	0	0	0	0	0	0	0	0	0	0.01453	0.18232	0.11612	0.22554	1.92117	2.54285	0.18262	0.15544	0	0	0	0.99524	0	0	0
	Bacteria|Planctomycetes|Planctomycetacia|Gemmatales|Gemmataceae|Gemmata	0	0	0	0	0.02354	0	0	0	0	0	0	0	0	0	0	0	0	0	0.01453	0.18232	0.11612	0.22554	1.92117	2.54285	0.18262	0.15544	0	0	0	0.99524	0	0	0
	Bacteria|Planctomycetes|Planctomycetacia|Gemmatales|Gemmataceae|Gemmata|Gemmata_obscuriglobus	0	0	0	0	0.02354	0	0	0	0	0	0	0	0	0	0	0	0	0	0.01453	0.18232	0.11612	0.22554	1.92117	2.54285	0.18262	0.15544	0	0	0	0.99524	0	0	0
	Bacteria|Proteobacteria	81.9256	79.0677	48.6937	3.68137	40.1293	22.2651	27.38	19.9674	28.1822	37.0215	43.8472	88.0259	55.5891	72.8687	79.5938	73.4495	65.9799	71.4074	77.0403	80.5922	85.0054	84.0684	62.8339	81.1639	76.3956	72.7517	65.8604	66.4337	67.631	78.5181	69.6118	58.7565	94.5759	Mangrove	0.00026531
	Bacteria|Proteobacteria|Alphaproteobacteria	30.0584	69.1105	24.6295	3.68137	28.1633	3.30065	17.3488	14.3779	25.5502	28.9049	35.98	69.8194	47.0018	55.145	45.63	60.4631	49.6154	57.3054	67.5534	64.2066	67.335	69.9465	45.6701	76.2782	67.7638	64.8089	56.192	62.395	53.8409	62.3858	58.2831	45.6591	17.6308	Grassland	0.000336945
	Bacteria|Proteobacteria|Alphaproteobacteria|Caulobacterales	0	0	0	0	0	0	0	0.70225	0	0	0.34899	0	0.15719	0	0	0	0	0	0	0.67522	1.07828	0.34014	0.22272	0	0	0	0.18086	0	0	0.29521	0.2623	0.29364	0
	Bacteria|Proteobacteria|Alphaproteobacteria|Caulobacterales|Caulobacteraceae	0	0	0	0	0	0	0	0.70225	0	0	0.34899	0	0.15719	0	0	0	0	0	0	0.67522	1.07828	0.34014	0.22272	0	0	0	0.18086	0	0	0.29521	0.2623	0.29364	0
	Bacteria|Proteobacteria|Alphaproteobacteria|Caulobacterales|Caulobacteraceae|Brevundimonas	0	0	0	0	0	0	0	0.70225	0	0	0	0	0	0	0	0	0	0	0	0	0	0	0	0	0	0	0	0	0	0	0	0	0
	Bacteria|Proteobacteria|Alphaproteobacteria|Caulobacterales|Caulobacteraceae|Brevundimonas|Brevundimonas_subvibrioides	0	0	0	0	0	0	0	0.70225	0	0	0	0	0	0	0	0	0	0	0	0	0	0	0	0	0	0	0	0	0	0	0	0	0
	Bacteria|Proteobacteria|Alphaproteobacteria|Caulobacterales|Caulobacteraceae|Caulobacter	0	0	0	0	0	0	0	0	0	0	0.34899	0	0.15719	0	0	0	0	0	0	0.45515	1.06355	0.34014	0.22272	0	0	0	0.18086	0	0	0.29521	0.2623	0.29364	0
	Bacteria|Proteobacteria|Alphaproteobacteria|Caulobacterales|Caulobacteraceae|Caulobacter|Caulobacter_unclassified	0	0	0	0	0	0	0	0	0	0	0.34899	0	0.15719	0	0	0	0	0	0	0.45515	1.06355	0.34014	0.22272	0	0	0	0.18086	0	0	0.29521	0.2623	0.29364	0
	Bacteria|Proteobacteria|Alphaproteobacteria|Rhizobiales	15.3767	61.0528	15.7798	3.32417	19.135	3.30065	11.3741	6.20773	15.1507	20.7221	25.0502	51.1966	32.5003	49.197	37.2717	52.5129	42.1166	43.2147	58.997	51.7463	52.7726	57.6073	33.7326	64.4263	58.5304	52.6908	46.4084	55.6698	46.6603	50.4503	44.7353	39.4833	10.8111	Grassland	0.000368821
	Bacteria|Proteobacteria|Alphaproteobacteria|Rhizobiales|Aurantimonadaceae	5.10341	2.61634	2.99043	2.68679	3.99336	2.28267	2.7739	3.12093	3.02453	4.31979	3.81252	4.11392	2.35327	2.43029	2.5121	2.18123	2.43708	2.89318	2.68397	4.08983	3.82274	5.00276	5.14472	5.11905	6.85061	4.11631	3.29331	3.73361	3.10546	7.71318	5.4206	4.75497	3.77039	Grassland	0.00816644
	Bacteria|Proteobacteria|Alphaproteobacteria|Rhizobiales|Aurantimonadaceae|Aurantimonadaceae_unclassified	5.10341	2.61634	2.99043	2.68679	3.99336	2.28267	2.7739	3.12093	3.02453	4.31979	3.81252	4.11392	2.35327	2.43029	2.5121	2.18123	2.43708	2.89318	2.68397	4.08983	3.82274	5.00276	5.14472	5.11905	6.85061	4.11631	3.29331	3.73361	3.10546	7.71318	5.4206	4.75497	3.77039	Grassland	0.00816644
	Bacteria|Proteobacteria|Alphaproteobacteria|Rhizobiales|Beijerinckiaceae	2.43986	10.4615	0	0	2.00347	0	3.09041	0.77693	1.58364	4.78687	5.61413	11.5127	9.85121	8.56059	11.0446	14.615	10.3933	8.32232	9.49215	11.1451	10.697	13.1336	8.21818	21.7422	7.54808	8.27109	4.91084	9.51049	10.2881	8.27941	6.66706	7.0657	1.28676	Forest	0.000400212
	Bacteria|Proteobacteria|Alphaproteobacteria|Rhizobiales|Beijerinckiaceae|Beijerinckiaceae_unclassified	2.43986	10.4615	0	0	2.00347	0	3.09041	0.77693	1.58364	4.78687	5.61413	11.5127	9.85121	8.56059	11.0446	14.615	10.3933	8.32232	9.49215	11.1451	10.697	13.1336	8.21818	21.7422	7.54808	8.27109	4.91084	9.51049	10.2881	8.27941	6.66706	7.0657	1.28676	Forest	0.000400212
	Bacteria|Proteobacteria|Alphaproteobacteria|Rhizobiales|Bradyrhizobiaceae	0.8588	29.8931	0	0	0	0	0	0	0	0	0.29818	9.11267	3.4524	11.9794	5.19749	20.1273	11.0677	13.5195	13.923	12.267	13.4689	19.3489	11.8128	23.0007	22.1082	12.7707	9.80822	17.16	11.71	14.8608	9.15429	7.91128	0.43915	Arctic	0.000224031
	Bacteria|Proteobacteria|Alphaproteobacteria|Rhizobiales|Bradyrhizobiaceae|Bradyrhizobium	0	2.23339	0	0	0	0	0	0	0	0	0	1.35101	0.61868	1.81433	1.38739	3.20317	2.93465	4.15855	3.35144	2.86469	3.16422	5.52079	3.93117	7.88389	5.8805	3.34491	2.28634	3.00876	2.94612	4.8821	2.70222	3.7961	0	Grassland	5.93407e-05
	Bacteria|Proteobacteria|Alphaproteobacteria|Rhizobiales|Bradyrhizobiaceae|Bradyrhizobium|Bradyrhizobium_japonicum	0	2.23339	0	0	0	0	0	0	0	0	0	1.35101	0.61868	1.81433	1.38739	3.20317	2.93465	4.15855	3.35144	2.86469	3.16422	5.52079	3.93117	7.88389	5.8805	3.34491	2.28634	3.00876	2.94612	4.8821	2.70222	3.7961	0	Grassland	5.93407e-05
	Bacteria|Proteobacteria|Alphaproteobacteria|Rhizobiales|Bradyrhizobiaceae|Nitrobacter	0	1.64161	0	0	0	0	0	0	0	0	0.03642	0.76769	0.40757	0	0.31588	1.75569	0.98181	1.4223	1.98233	1.71955	1.57881	3.10073	1.68629	2.7114	4.06626	2.17534	2.01929	2.49729	2.24895	2.47483	1.47829	0.76387	0	Grassland	7.01116e-05
	Bacteria|Proteobacteria|Alphaproteobacteria|Rhizobiales|Bradyrhizobiaceae|Nitrobacter|Nitrobacter_unclassified	0	1.61637	0	0	0	0	0	0	0	0	0.03642	0.76769	0.40757	0	0.31588	1.75569	0.98181	1.4223	1.8613	1.62746	1.43198	2.89018	1.54566	2.7114	4.03641	1.91622	1.90208	2.29486	2.04381	2.25605	1.45064	0.76387	0	Grassland	7.92341e-05
	Bacteria|Proteobacteria|Alphaproteobacteria|Rhizobiales|Bradyrhizobiaceae|Rhodopseudomonas	0.8588	26.018	0	0	0	0	0	0	0	0	0.26177	6.99397	2.42615	10.1651	3.49422	15.1684	7.15119	7.93865	8.58918	7.55572	8.72589	10.7274	6.19532	12.4054	12.1615	7.20076	5.5026	11.6539	6.51492	7.50391	4.97379	3.35131	0.43915	Arctic	0.000329828
	Bacteria|Proteobacteria|Alphaproteobacteria|Rhizobiales|Bradyrhizobiaceae|Rhodopseudomonas|Rhodopseudomonas_palustris	0.8588	26.018	0	0	0	0	0	0	0	0	0.26177	6.99397	2.42615	10.1651	3.49422	15.1684	7.15119	7.93865	8.58918	7.55572	8.72589	10.7274	6.19532	12.4054	12.1615	7.20076	5.5026	11.6539	6.51492	7.50391	4.97379	3.35131	0.43915	Arctic	0.000329828
	Bacteria|Proteobacteria|Alphaproteobacteria|Rhizobiales|Brucellaceae	0	0	0	0	0	0	0	0	0	0	0	0	0	0	0	0	0	0	0.50104	0.27097	0.44441	0.24367	0	0.58012	0	0	0	0	0	0.49064	0	0	0
	Bacteria|Proteobacteria|Alphaproteobacteria|Rhizobiales|Brucellaceae|Brucella	0	0	0	0	0	0	0	0	0	0	0	0	0	0	0	0	0	0	0.50104	0.27097	0.44441	0.24367	0	0.58012	0	0	0	0	0	0.49064	0	0	0
	Bacteria|Proteobacteria|Alphaproteobacteria|Rhizobiales|Brucellaceae|Brucella|Brucella_ovis	0	0	0	0	0	0	0	0	0	0	0	0	0	0	0	0	0	0	0.50104	0.27097	0.44441	0.24367	0	0.58012	0	0	0	0	0	0.49064	0	0	0
	Bacteria|Proteobacteria|Alphaproteobacteria|Rhizobiales|Methylobacteriaceae	0	0	0	0	0	0	0.21885	0	3.53295	3.47887	5.24031	1.73873	1.19058	0.53517	0.73842	0.90566	0.38819	0.26417	0.86868	1.41203	1.84405	1.83769	1.04713	3.27934	2.6008	2.12147	1.68002	0.57058	1.74071	1.47445	0.21163	0.29513	0
	Bacteria|Proteobacteria|Alphaproteobacteria|Rhizobiales|Methylobacteriaceae|Methylobacterium	0	0	0	0	0	0	0.21885	0	3.53295	3.47887	5.24031	1.73873	1.19058	0.53517	0.73842	0.90566	0.38819	0.26417	0.86868	1.41203	1.84405	1.83769	1.04713	3.27934	2.6008	2.12147	1.68002	0.57058	1.74071	1.47445	0.21163	0.29513	0
	Bacteria|Proteobacteria|Alphaproteobacteria|Rhizobiales|Methylobacteriaceae|Methylobacterium|Methylobacterium_unclassified	0	0	0	0	0	0	0.21885	0	3.53295	3.47887	5.24031	1.73873	1.19058	0.53517	0.73842	0.90566	0.38819	0.26417	0.86868	1.41203	1.84405	1.83769	1.04713	3.27934	2.6008	2.12147	1.68002	0.57058	1.74071	1.47445	0.21163	0.29513	0
	Bacteria|Proteobacteria|Alphaproteobacteria|Rhizobiales|Methylocystaceae	6.17117	14.9588	12.7894	0.63738	13.1381	1.01797	5.29092	2.30986	5.79078	6.64288	7.91956	19.6974	12.9584	22.5388	14.596	14.4093	16.3439	14.346	27.733	19.3572	16.9146	13.7	5.42053	7.59379	14.1405	23.2755	22.4071	21.5575	16.7046	12.9022	20.4316	16.8776	5.31486	Grassland	0.00208128
	Bacteria|Proteobacteria|Alphaproteobacteria|Rhizobiales|Methylocystaceae|Methylocystaceae_unclassified	6.17117	14.9588	12.7894	0.63738	13.1381	1.01797	5.29092	2.30986	5.79078	6.64288	7.91956	19.6974	12.9584	22.5388	14.596	14.4093	16.3439	14.346	27.733	19.3572	16.9146	13.7	5.42053	7.59379	14.1405	23.2755	22.4071	21.5575	16.7046	12.9022	20.4316	16.8776	5.31486	Grassland	0.00208128
	Bacteria|Proteobacteria|Alphaproteobacteria|Rhizobiales|Phyllobacteriaceae	0	0	0	0	0	0	0	0	0	0	0	0	0	0	0	0.02847	0.50261	1.15092	0	0.10384	0	0.18358	0.04735	0	0.09952	0	0.10092	0	0.09807	0.51165	0	0.68468	0
	Bacteria|Proteobacteria|Alphaproteobacteria|Rhizobiales|Phyllobacteriaceae|Mesorhizobium	0	0	0	0	0	0	0	0	0	0	0	0	0	0	0	0.02847	0.50261	1.15092	0	0.10384	0	0.18358	0.04735	0	0.09952	0	0.10092	0	0.09807	0.51165	0	0.68468	0
	Bacteria|Proteobacteria|Alphaproteobacteria|Rhizobiales|Phyllobacteriaceae|Mesorhizobium|Mesorhizobium_unclassified	0	0	0	0	0	0	0	0	0	0	0	0	0	0	0	0.02847	0.40051	1.15092	0	0.10384	0	0	0.04735	0	0.09952	0	0.10092	0	0.09807	0.07412	0	0.68468	0
	Bacteria|Proteobacteria|Alphaproteobacteria|Rhizobiales|Xanthobacteraceae	0.80343	3.12313	0	0	0	0	0	0	1.21879	1.4937	2.16549	5.02112	2.69449	3.15284	3.18319	0.246	0.98383	2.71862	3.79524	3.1004	5.58086	3.9564	1.87108	3.11108	5.18264	2.13576	4.20794	3.13761	3.01341	3.86011	2.85008	1.89389	0	Grassland	0.00119801
	Bacteria|Proteobacteria|Alphaproteobacteria|Rhizobiales|Xanthobacteraceae|Xanthobacteraceae_unclassified	0.80343	3.12313	0	0	0	0	0	0	1.21879	1.4937	2.16549	5.02112	2.69449	3.15284	3.18319	0.246	0.98383	2.71862	3.79524	3.1004	5.58086	3.9564	1.87108	3.11108	5.18264	2.13576	4.20794	3.13761	3.01341	3.86011	2.85008	1.89389	0	Grassland	0.00119801
	Bacteria|Proteobacteria|Alphaproteobacteria|Rhodobacterales	0	0	0	0	0	0	0	1.13454	0	0	0	0.39992	0	0	0	0	0	1.04057	0	0.20134	0.32699	0	0	0	0	0	0.29852	0	0	0	0	0	2.20361
	Bacteria|Proteobacteria|Alphaproteobacteria|Rhodobacterales|Rhodobacteraceae	0	0	0	0	0	0	0	1.13454	0	0	0	0.39992	0	0	0	0	0	1.04057	0	0.20134	0.32699	0	0	0	0	0	0.29852	0	0	0	0	0	2.20361
	Bacteria|Proteobacteria|Alphaproteobacteria|Rhodobacterales|Rhodobacteraceae|Ruegeria	0	0	0	0	0	0	0	1.13454	0	0	0	0.39992	0	0	0	0	0	1.04057	0	0.20134	0.32699	0	0	0	0	0	0.29852	0	0	0	0	0	2.20361
	Bacteria|Proteobacteria|Alphaproteobacteria|Rhodobacterales|Rhodobacteraceae|Ruegeria|Ruegeria_unclassified	0	0	0	0	0	0	0	1.13454	0	0	0	0.39992	0	0	0	0	0	1.04057	0	0.20134	0.32699	0	0	0	0	0	0.29852	0	0	0	0	0	2.20361
	Bacteria|Proteobacteria|Alphaproteobacteria|Rhodospirillales	8.34936	8.05764	8.84974	0.3572	8.6264	0	5.711	1.92197	9.95725	7.19445	9.13397	18.223	14.3443	5.94799	8.35825	7.95027	7.4988	13.0501	8.55637	11.4385	13.1572	11.9991	11.7148	11.8519	9.23344	12.1181	8.90319	6.72517	6.97812	11.2917	13.2856	5.04529	2.219
	Bacteria|Proteobacteria|Alphaproteobacteria|Rhodospirillales|Acetobacteraceae	8.34936	8.05764	8.84974	0.3572	8.6264	0	5.711	1.92197	9.95725	7.19445	9.13397	18.223	14.3443	5.94799	8.35825	7.95027	7.4988	13.0501	8.55637	11.4385	13.1572	11.9991	11.7148	11.8519	9.23344	12.1181	8.90319	6.72517	6.97812	11.2917	13.2856	5.04529	2.219
	Bacteria|Proteobacteria|Alphaproteobacteria|Rhodospirillales|Acetobacteraceae|Acetobacteraceae_unclassified	8.34936	8.05764	8.84974	0.3572	8.6264	0	5.711	1.92197	9.95725	7.19445	9.13397	18.223	14.3443	5.94799	8.35825	7.95027	7.4988	13.0501	8.55637	11.4385	13.1572	11.9991	11.7148	11.8519	9.23344	12.1181	8.90319	6.72517	6.97812	11.2917	13.2856	5.04529	2.219
	Bacteria|Proteobacteria|Alphaproteobacteria|Sphingomonadales	6.33236	0	0	0	0.40195	0	0.26373	4.41143	0.44228	0.98834	1.44682	0	0	0	0	0	0	0	0	0.14523	0	0	0	0	0	0	0.40105	0	0.20248	0.34865	0	0.83692	2.39708
	Bacteria|Proteobacteria|Alphaproteobacteria|Sphingomonadales|Erythrobacteraceae	6.33236	0	0	0	0.40195	0	0.26373	4.41143	0.44228	0.98834	1.44682	0	0	0	0	0	0	0	0	0.14523	0	0	0	0	0	0	0.40105	0	0.20248	0.34865	0	0.83692	2.39708
	Bacteria|Proteobacteria|Alphaproteobacteria|Sphingomonadales|Erythrobacteraceae|Erythrobacteraceae_unclassified	6.33236	0	0	0	0.40195	0	0.26373	4.3872	0.44228	0.98834	1.44682	0	0	0	0	0	0	0	0	0.14523	0	0	0	0	0	0	0.40105	0	0.20248	0.34865	0	0.83692	2.39708
	Bacteria|Proteobacteria|Betaproteobacteria	23.2073	5.67401	12.4428	0	3.64936	1.05861	1.49013	2.53932	0	2.09194	2.08176	5.24964	1.87133	4.74855	10.969	6.60856	12.5249	12.1159	3.66513	9.12114	10.9824	3.52591	8.84282	0	2.405	1.84513	2.98051	1.34339	3.46359	5.02856	3.34386	6.61379	0.0908
	Bacteria|Proteobacteria|Betaproteobacteria|Burkholderiales	23.2073	4.91702	12.4428	0	3.64936	1.05861	1.49013	2.53932	0	2.09194	2.08176	5.24964	1.87133	4.74855	10.969	6.60856	12.5249	12.1159	3.66513	9.12114	10.9824	3.52591	8.84282	0	2.405	1.84513	2.98051	1.34339	3.46359	5.02856	3.34386	6.61379	0
	Bacteria|Proteobacteria|Betaproteobacteria|Burkholderiales|Alcaligenaceae	0	1.37729	0	0	0	0	0	0.28152	0	0	0.24813	0	0	0	0	1.18432	0.69898	0.69658	0	1.32255	1.99761	0.93007	0.96142	0	0	0.37251	0	0.51056	0	1.26104	0	0	0
	Bacteria|Proteobacteria|Betaproteobacteria|Burkholderiales|Alcaligenaceae|Bordetella	0	1.37729	0	0	0	0	0	0.28152	0	0	0.24813	0	0	0	0	1.18432	0.69898	0.69658	0	1.32255	1.99761	0.93007	0.96142	0	0	0.37251	0	0.51056	0	1.26104	0	0	0
	Bacteria|Proteobacteria|Betaproteobacteria|Burkholderiales|Alcaligenaceae|Bordetella|Bordetella_unclassified	0	1.37729	0	0	0	0	0	0.28152	0	0	0.24813	0	0	0	0	1.18432	0.69898	0.69658	0	1.32255	1.99761	0.93007	0.96142	0	0	0.37251	0	0.51056	0	1.26104	0	0	0
	Bacteria|Proteobacteria|Betaproteobacteria|Burkholderiales|Burkholderiaceae	21.9126	3.53974	12.4428	0	3.64936	1.05861	1.22916	1.90762	0	2.09194	1.57983	5.24964	1.87133	4.74855	10.1767	5.42424	11.8005	10.7075	3.53043	6.76969	8.07691	2.56154	6.82063	0	2.405	1.47262	2.78231	0.83283	2.74501	3.5625	3.06211	6.3756	0
	Bacteria|Proteobacteria|Betaproteobacteria|Burkholderiales|Burkholderiaceae|Burkholderia	21.9126	3.53974	12.4428	0	3.64936	1.05861	1.22916	1.90762	0	2.09194	1.57983	4.63514	1.87133	4.41469	10.1767	5.42424	11.8005	10.7075	3.53043	6.76969	7.79742	2.56154	6.82063	0	2.405	1.47262	2.78231	0.83283	2.74501	3.5625	3.06211	6.3756	0
	Bacteria|Proteobacteria|Betaproteobacteria|Burkholderiales|Burkholderiaceae|Burkholderia|Burkholderia_unclassified	21.9126	3.53974	12.4428	0	3.64936	1.05861	1.22916	1.90762	0	2.09194	1.57983	4.63514	1.87133	4.41469	10.1767	5.42424	11.164	10.6562	3.53043	6.76969	7.79742	2.56154	6.82063	0	2.405	1.47262	2.78231	0.83283	2.74501	3.51623	3.06211	6.3756	0
	Bacteria|Proteobacteria|Betaproteobacteria|Burkholderiales|Burkholderiaceae|Cupriavidus	0	0	0	0	0	0	0	0	0	0	0	0.61449	0	0.33386	0	0	0	0	0	0	0	0	0	0	0	0	0	0	0	0	0	0	0
	Bacteria|Proteobacteria|Betaproteobacteria|Burkholderiales|Comamonadaceae	1.29467	0	0	0	0	0	0.26097	0.35018	0	0	0.25379	0	0	0	0.79238	0	0.0254	0.71187	0.1347	0.74417	0.73278	0.03429	0.86853	0	0	0	0.1982	0	0.71858	0.20502	0.28175	0.23819	0
	Bacteria|Proteobacteria|Betaproteobacteria|Burkholderiales|Comamonadaceae|Acidovorax	0.7051	0	0	0	0	0	0.26097	0.3074	0	0	0.25379	0	0	0	0	0	0	0.71187	0	0.13399	0.21644	0	0.4779	0	0	0	0.1982	0	0	0.15914	0.28175	0	0
	Bacteria|Proteobacteria|Betaproteobacteria|Burkholderiales|Comamonadaceae|Acidovorax|Acidovorax_unclassified	0.7051	0	0	0	0	0	0.26097	0.3074	0	0	0.25379	0	0	0	0	0	0	0.71187	0	0.13399	0.21644	0	0.4779	0	0	0	0.1982	0	0	0.15914	0.28175	0	0
	Bacteria|Proteobacteria|Betaproteobacteria|Burkholderiales|Comamonadaceae|Variovorax	0.58957	0	0	0	0	0	0	0.04278	0	0	0	0	0	0	0.79238	0	0.0254	0	0.1347	0.53401	0.50241	0.03429	0.39063	0	0	0	0	0	0.71858	0.04588	0	0.23819	0
	Bacteria|Proteobacteria|Betaproteobacteria|Burkholderiales|Comamonadaceae|Variovorax|Variovorax_paradoxus	0.58957	0	0	0	0	0	0	0.04278	0	0	0	0	0	0	0.79238	0	0.0254	0	0.1347	0.53401	0.50241	0.03429	0.39063	0	0	0	0	0	0.71858	0.04588	0	0.23819	0
	Bacteria|Proteobacteria|Betaproteobacteria|Gallionellales	0	0.75698	0	0	0	0	0	0	0	0	0	0	0	0	0	0	0	0	0	0	0	0	0	0	0	0	0	0	0	0	0	0	0
	Bacteria|Proteobacteria|Betaproteobacteria|Gallionellales|Gallionellaceae	0	0.75698	0	0	0	0	0	0	0	0	0	0	0	0	0	0	0	0	0	0	0	0	0	0	0	0	0	0	0	0	0	0	0
	Bacteria|Proteobacteria|Deltaproteobacteria	13.735	1.80582	1.1058	0	5.31729	8.37503	7.1322	0.75118	2.15173	3.55635	3.02137	8.8424	1.35768	10.6733	1.93611	0.95682	1.25247	0.44057	2.76951	3.94008	2.87708	4.93427	4.71979	2.56431	4.33307	4.0988	4.20395	1.8435	5.06536	5.59524	4.60344	1.99398	37.0154
	Bacteria|Proteobacteria|Deltaproteobacteria|Desulfobacterales	6.58895	0.67204	1.1058	0	3.95116	7.59677	6.53011	0.57459	1.38535	2.062	2.06205	6.69111	0.74212	6.20544	0.76889	0	0.22325	0.44057	1.07741	1.56472	1.90597	3.56478	2.82837	1.91222	1.61256	2.49146	2.22287	1.51878	3.15558	3.9936	0.82882	1.03744	30.7808
	Bacteria|Proteobacteria|Deltaproteobacteria|Desulfobacterales|Desulfobulbaceae	6.58895	0.67204	1.1058	0	3.95116	7.59677	6.53011	0.57459	1.38535	2.062	2.06205	6.69111	0.74212	6.20544	0.76889	0	0.22325	0.44057	1.07741	1.56472	1.90597	3.56478	2.82837	1.91222	1.61256	2.49146	2.22287	1.51878	3.15558	3.9936	0.82882	1.03744	30.7808
	Bacteria|Proteobacteria|Deltaproteobacteria|Desulfobacterales|Desulfobulbaceae|Desulfobulbaceae_unclassified	6.58895	0.67204	1.1058	0	3.95116	7.59677	6.53011	0.57459	1.38535	2.062	2.06205	6.69111	0.74212	6.20544	0.76889	0	0.22325	0.44057	1.07741	1.56472	1.90597	3.56478	2.82837	1.91222	1.61256	2.49146	2.22287	1.51878	3.15558	3.9936	0.82882	1.03744	30.7808
	Bacteria|Proteobacteria|Deltaproteobacteria|Desulfovibrionales	7.14604	1.13378	0	0	1.36613	0.77826	0.60209	0.17659	0.76639	1.45522	0.8775	2.15129	0.61556	3.9503	1.16723	0.95682	1.02922	0	1.6921	2.37536	0.97111	1.36949	1.89142	0.65209	2.72051	1.60733	1.98107	0.32472	1.90978	1.60163	3.77462	0.95654	6.23465
	Bacteria|Proteobacteria|Deltaproteobacteria|Desulfovibrionales|Desulfovibrionaceae	7.14604	1.13378	0	0	1.36613	0.77826	0.60209	0.17659	0.76639	1.45522	0.8775	2.15129	0.61556	3.9503	1.16723	0.95682	1.02922	0	1.6921	2.37536	0.97111	1.36949	1.89142	0.65209	2.72051	1.60733	1.98107	0.32472	1.90978	1.60163	3.77462	0.95654	6.23465
	Bacteria|Proteobacteria|Deltaproteobacteria|Desulfovibrionales|Desulfovibrionaceae|Desulfovibrio	7.14604	1.13378	0	0	1.36613	0.77826	0.60209	0.17659	0.76639	1.45522	0.8775	2.15129	0.61556	3.9503	1.16723	0.95682	1.02922	0	1.6921	2.37536	0.97111	1.36949	1.89142	0.65209	2.72051	1.60733	1.98107	0.32472	1.90978	1.60163	3.77462	0.95654	6.23465
	Bacteria|Proteobacteria|Deltaproteobacteria|Desulfovibrionales|Desulfovibrionaceae|Desulfovibrio|Desulfovibrio_desulfuricans	7.14604	1.13378	0	0	1.36613	0.77826	0.60209	0.17659	0.76639	1.45522	0.8775	2.15129	0.61556	3.9503	1.16723	0.95682	1.02922	0	1.6921	2.37536	0.97111	1.36949	1.89142	0.65209	2.72051	1.60733	1.98107	0.32472	1.90978	1.60163	3.77462	0.95654	6.23465
	Bacteria|Proteobacteria|Deltaproteobacteria|Myxococcales	0	0	0	0	0	0	0	0	0	0.03913	0.08183	0	0	0.51753	0	0	0	0	0	0	0	0	0	0	0	0	0	0	0	0	0	0	0
	Bacteria|Proteobacteria|Deltaproteobacteria|Myxococcales|Myxococcaceae	0	0	0	0	0	0	0	0	0	0	0	0	0	0.51753	0	0	0	0	0	0	0	0	0	0	0	0	0	0	0	0	0	0	0
	Bacteria|Proteobacteria|Deltaproteobacteria|Myxococcales|Myxococcaceae|Anaeromyxobacter	0	0	0	0	0	0	0	0	0	0	0	0	0	0.51753	0	0	0	0	0	0	0	0	0	0	0	0	0	0	0	0	0	0	0
	Bacteria|Proteobacteria|Deltaproteobacteria|Myxococcales|Myxococcaceae|Anaeromyxobacter|Anaeromyxobacter_dehalogenans	0	0	0	0	0	0	0	0	0	0	0	0	0	0.51753	0	0	0	0	0	0	0	0	0	0	0	0	0	0	0	0	0	0	0
	Bacteria|Proteobacteria|Gammaproteobacteria	14.9249	2.4774	10.5155	0	2.99932	9.53083	1.40884	2.29899	0.48027	2.46825	2.76408	4.11446	5.35824	2.3018	21.0586	5.42095	2.58706	1.5455	3.05225	3.32436	3.81097	5.66168	3.60113	2.32132	1.8937	1.99887	2.48398	0.85181	5.26118	5.50845	3.38138	4.48958	39.8389
	Bacteria|Proteobacteria|Gammaproteobacteria|Chromatiales	14.9249	2.4774	10.5155	0	2.99932	9.53083	1.40884	1.99119	0.48027	1.99824	2.76408	4.11446	5.35824	2.3018	5.17376	1.86645	1.57475	1.5455	2.68563	2.93165	2.14986	1.3052	0.52554	0	0.99192	1.45226	2.18072	0.85181	3.13835	1.05888	3.38138	4.48958	37.0596
	Bacteria|Proteobacteria|Gammaproteobacteria|Chromatiales|Ectothiorhodospiraceae	14.9249	2.4774	10.5155	0	2.99932	9.53083	1.40884	1.99119	0.48027	1.99824	2.76408	4.11446	5.35824	2.3018	5.17376	1.86645	1.57475	1.5455	2.68563	2.93165	2.14986	1.3052	0.52554	0	0.99192	1.45226	2.18072	0.85181	3.13835	1.05888	3.38138	4.48958	37.0157
	Bacteria|Proteobacteria|Gammaproteobacteria|Chromatiales|Ectothiorhodospiraceae|Thioalkalivibrio	14.9249	2.4774	10.5155	0	2.99932	9.53083	1.40884	1.99119	0.48027	1.99824	2.76408	4.11446	5.35824	2.3018	5.17376	1.86645	1.57475	1.5455	2.68563	2.93165	2.14986	1.3052	0.52554	0	0.99192	1.45226	2.18072	0.85181	3.13835	1.05888	3.38138	4.48958	37.0157
	Bacteria|Proteobacteria|Gammaproteobacteria|Chromatiales|Ectothiorhodospiraceae|Thioalkalivibrio|Thioalkalivibrio_unclassified	14.9249	2.4774	10.5155	0	2.99932	9.53083	1.40884	1.99119	0.48027	1.99824	2.76408	4.11446	5.35824	2.3018	5.17376	1.86645	1.57475	1.5455	2.68563	2.93165	2.14986	1.3052	0.52554	0	0.99192	1.45226	2.18072	0.85181	3.13835	1.05888	3.38138	4.48958	37.0157
	Bacteria|Proteobacteria|Gammaproteobacteria|Enterobacteriales	0	0	0	0	0	0	0	0	0	0	0	0	0	0	5.02549	0	0	0	0	0	0	0	0	0	0	0	0	0	0	0.43342	0	0	0
	Bacteria|Proteobacteria|Gammaproteobacteria|Enterobacteriales|Enterobacteriaceae	0	0	0	0	0	0	0	0	0	0	0	0	0	0	5.02549	0	0	0	0	0	0	0	0	0	0	0	0	0	0	0.43342	0	0	0
	Bacteria|Proteobacteria|Gammaproteobacteria|Enterobacteriales|Enterobacteriaceae|Serratia	0	0	0	0	0	0	0	0	0	0	0	0	0	0	5.02549	0	0	0	0	0	0	0	0	0	0	0	0	0	0	0	0	0	0
	Bacteria|Proteobacteria|Gammaproteobacteria|Enterobacteriales|Enterobacteriaceae|Serratia|Serratia_odorifera	0	0	0	0	0	0	0	0	0	0	0	0	0	0	1.14795	0	0	0	0	0	0	0	0	0	0	0	0	0	0	0	0	0	0
	Bacteria|Proteobacteria|Gammaproteobacteria|Enterobacteriales|Enterobacteriaceae|Serratia|Serratia_unclassified	0	0	0	0	0	0	0	0	0	0	0	0	0	0	3.84055	0	0	0	0	0	0	0	0	0	0	0	0	0	0	0	0	0	0
	Bacteria|Proteobacteria|Gammaproteobacteria|Legionellales	0	0	0	0	0	0	0	0	0	0	0	0	0	0	0	0	0	0	0	0	0	0	0.39029	2.32132	0	0	0	0	0	0.57398	0	0	0
	Bacteria|Proteobacteria|Gammaproteobacteria|Legionellales|Legionellaceae	0	0	0	0	0	0	0	0	0	0	0	0	0	0	0	0	0	0	0	0	0	0	0.39029	2.32132	0	0	0	0	0	0.52107	0	0	0
	Bacteria|Proteobacteria|Gammaproteobacteria|Legionellales|Legionellaceae|Legionella	0	0	0	0	0	0	0	0	0	0	0	0	0	0	0	0	0	0	0	0	0	0	0.39029	2.32132	0	0	0	0	0	0.52107	0	0	0
	Bacteria|Proteobacteria|Gammaproteobacteria|Legionellales|Legionellaceae|Legionella|Legionella_unclassified	0	0	0	0	0	0	0	0	0	0	0	0	0	0	0	0	0	0	0	0	0	0	0.39029	2.32132	0	0	0	0	0	0.52107	0	0	0
	Bacteria|Proteobacteria|Gammaproteobacteria|Oceanospirillales	0	0	0	0	0	0	0	0	0	0	0	0	0	0	0	0	0	0	0	0	0	0	0	0	0	0	0	0	0	0	0	0	0.51751
	Bacteria|Proteobacteria|Gammaproteobacteria|Oceanospirillales|Oceanospirillaceae	0	0	0	0	0	0	0	0	0	0	0	0	0	0	0	0	0	0	0	0	0	0	0	0	0	0	0	0	0	0	0	0	0.51751
	Bacteria|Proteobacteria|Gammaproteobacteria|Oceanospirillales|Oceanospirillaceae|Marinomonas	0	0	0	0	0	0	0	0	0	0	0	0	0	0	0	0	0	0	0	0	0	0	0	0	0	0	0	0	0	0	0	0	0.51751
	Bacteria|Proteobacteria|Gammaproteobacteria|Oceanospirillales|Oceanospirillaceae|Marinomonas|Marinomonas_unclassified	0	0	0	0	0	0	0	0	0	0	0	0	0	0	0	0	0	0	0	0	0	0	0	0	0	0	0	0	0	0	0	0	0.51751
	Bacteria|Proteobacteria|Gammaproteobacteria|Pseudomonadales	0	0	0	0	0	0	0	0.23223	0	0.47001	0	0	0	0	10.8594	3.5545	1.01231	0	0.36662	0.39271	1.6611	4.35648	2.6853	0	0.90178	0.54661	0.30326	0	2.12283	2.94436	0	0	2.26171
	Bacteria|Proteobacteria|Gammaproteobacteria|Pseudomonadales|Pseudomonadaceae	0	0	0	0	0	0	0	0.23223	0	0.47001	0	0	0	0	10.8594	3.5545	1.01231	0	0.36662	0.39271	1.6611	4.35648	2.6853	0	0.90178	0.54661	0.30326	0	2.12283	2.94436	0	0	2.26171
	Bacteria|Proteobacteria|Gammaproteobacteria|Pseudomonadales|Pseudomonadaceae|Pseudomonas	0	0	0	0	0	0	0	0.23223	0	0.47001	0	0	0	0	10.8594	3.5545	1.01231	0	0.36662	0.39271	1.6611	4.35648	2.6853	0	0.90178	0.54661	0.30326	0	2.12283	2.94436	0	0	2.26171
	Bacteria|Proteobacteria|Gammaproteobacteria|Pseudomonadales|Pseudomonadaceae|Pseudomonas|Pseudomonas_fluorescens	0	0	0	0	0	0	0	0	0	0	0	0	0	0	0.42174	0	0	0	0	0.2119	0	0	0.76803	0	0.49417	0	0	0	0	0	0	0	0
	Bacteria|Proteobacteria|Gammaproteobacteria|Pseudomonadales|Pseudomonadaceae|Pseudomonas|Pseudomonas_putida	0	0	0	0	0	0	0	0	0	0	0	0	0	0	1.02369	0	0	0	0	0	0	0	0	0	0	0	0	0	0	0	0	0	0
	Bacteria|Proteobacteria|Gammaproteobacteria|Pseudomonadales|Pseudomonadaceae|Pseudomonas|Pseudomonas_unclassified	0	0	0	0	0	0	0	0.23223	0	0.47001	0	0	0	0	9.41397	3.5545	1.01231	0	0.36662	0.18081	1.6611	4.35648	1.91727	0	0.40761	0.54661	0.30326	0	2.12283	2.94436	0	0	2.26171
	Bacteria|Verrucomicrobia	0.20433	0	0	0	0.22701	0	0.44312	0.03685	0	0	0	0	0	0	0	0.17499	0	0	0.2696	0.3141	0.08513	0.17239	0.96388	0	0	0.27098	0.26435	0.01276	0.44409	0.4654	0.16369	0	0
	Bacteria|Verrucomicrobia|Spartobacteria	0.20433	0	0	0	0.22701	0	0.44312	0.03685	0	0	0	0	0	0	0	0.17499	0	0	0.2696	0.3141	0.08513	0.17239	0.96388	0	0	0.27098	0.26435	0.01276	0.44409	0.4654	0.16369	0	0
	Bacteria|Verrucomicrobia|Spartobacteria|Spartobacteria_uncl	0.20433	0	0	0	0.22701	0	0.44312	0.03685	0	0	0	0	0	0	0	0.17499	0	0	0.2696	0.3141	0.08513	0.17239	0.96388	0	0	0.27098	0.26435	0.01276	0.44409	0.4654	0.16369	0	0
	Bacteria|Verrucomicrobia|Spartobacteria|Spartobacteria_uncl|Spartobacteria_uncl	0.20433	0	0	0	0.22701	0	0.44312	0.03685	0	0	0	0	0	0	0	0.17499	0	0	0.2696	0.3141	0.08513	0.17239	0.96388	0	0	0.27098	0.26435	0.01276	0.44409	0.4654	0.16369	0	0
	Bacteria|Verrucomicrobia|Spartobacteria|Spartobacteria_uncl|Spartobacteria_uncl|Chthoniobacter	0.20433	0	0	0	0.22701	0	0.44312	0.03685	0	0	0	0	0	0	0	0.17499	0	0	0.2696	0.3141	0.08513	0.17239	0.96388	0	0	0.27098	0.26435	0.01276	0.44409	0.4654	0.16369	0	0
	Bacteria|Verrucomicrobia|Spartobacteria|Spartobacteria_uncl|Spartobacteria_uncl|Chthoniobacter|Chthoniobacter_flavus	0.20433	0	0	0	0.22701	0	0.44312	0.03685	0	0	0	0	0	0	0	0.17499	0	0	0.2696	0.3141	0.08513	0.17239	0.96388	0	0	0.27098	0.26435	0.01276	0.44409	0.4654	0.16369	0	0
