# Supplementary material for: Bioinformatic Approaches Reveal Metagenomic Characterization of Soil Microbial Community
Source: PLoS One. 2014 Apr 1;9(4):e93445. doi: 10.1371/journal.pone.0093445 (PMC3972102; doi:10.1371/journal.pone.0093445)
Supplement: Table S3 — The proportion of reads mapped to MetaPhlAn clade-specific marker genes and KEGG orthologous gene families. (XLSX) [file pone.0093445.s005.xlsx]

## Sheet: Table S3
Table S3. The proportion of reads mapped to MetaPhlAn clade-specific marker genes and KEGG orthologous gene families
Biome type	ID	Original name	No. of sequences	Reads mapped to MetaPhlAn (%)	Reads mapped to KEGG (%)
Forest soil	F1	NA	782404	1.25357	17.8064
Forest soil	F2	NA	1439445	0.953701	22.1856
Forest soil	F3	AR3	5235352	0.105895	41.4556
Forest soil	F4	PE6	9206662	0.119392	41.5891
Forest soil	F5	BZ1	6543903	0.158315	41.0372
Forest soil	F6	CL1	6402940	0.171203	44.8449
Forest soil	F7	DF1	3890044	0.17897	47.1716
Arctic soil	A1	Control	495998	1.10565
Arctic soil	A2	TL1	6011971	0.195011
Grassland	G1	F1	976268	1.18041	19.2183
Grassland	G2	F2a	1094883	1.75069	21.2198
Grassland	G3	F2b	890966	1.47054	20.6342
Grassland	G4	F3	754829	1.77232	22.1875
Grassland	G5	F4	946839	1.61316	17.4104
Grassland	G6	F5	754135	0.96614	12.8818
Grassland	G7	F6	782342	1.40757	19.492
Grassland	G8	J1	1130719	1.41149	19.41
Grassland	G9	J1a	1137813	1.33625	20.0754
Grassland	G10	J1b	919406	1.29453	20.2944
Grassland	G11	J1rhizo	1025699	1.41718	22.9254
Grassland	G12	J4	1135084	1.77168	18.9029
Grassland	G13	J7	938860	1.21871	18.7517
Grassland	G14	KP1	5348832	0.145789	46.2455
Desert	D1	EB017	7947086	0.0843328	34.8779
Desert	D2	EB019	5454640	0.292632	61.1778
Desert	D3	EB020	9446684	0.129717	49.315
Desert	D4	EB021	6543681	0.130997	55.5623
Desert	D5	EB024	10863646	0.133325	53.8621
Desert	D6	EB026	5951684	0.235429	44.846
Desert	D7	MD3	5899497	0.226629	53.2291
Desert	D8	SF2	6805456	0.154494	47.2686
Desert	D9	SV1	11122546	0.200422	52.1274
Mangrove sediment	M1	NA	913752	0.769136
