# Supplementary material for: Bioinformatic Approaches Reveal Metagenomic Characterization of Soil Microbial Community
Source: PLoS One. 2014 Apr 1;9(4):e93445. doi: 10.1371/journal.pone.0093445 (PMC3972102; doi:10.1371/journal.pone.0093445)
Supplement: Table S4 — Estimated values for relative abundances of KEGG functional modules in the soil microbial community. Differentially abundant modules were detected by LEfSe and labeled by the soil habitat with the highest LDA score among pairwise comparisons of all habitats. (XLSX) [file pone.0093445.s006.xlsx]

## Sheet: Table S4
	Table S4. Estimated values for relative abundances of KEGG functional modules in the soil microbial community.
	KEGG modules	Soil sites																														One-class test (non-strict, p < 0.01)
		Desert									Forest							Grassland
		D1	D2	D3	D4	D5	D6	D7	D8	D9	F1	F2	F3	F4	F5	F6	F7	G1	G2	G3	G4	G5	G6	G7	G8	G9	G10	G11	G12	G13	G14
	M00001: Glycolysis (Embden-Meyerhof pathway), glucose => pyruvate	0.0349	0.0193385	0.0286	0.0281	0.0288	0.0279	0.0277	0.0258757	0.0258988	0.0309	0.0218	0.0188	0.0251	0.0233	0.0195067	0.0202135	0.0101759	0.0209126	0.0167	0.022206	0.000130294	0.0300539	0.00254	0.0226921	0.0253979	0.0248613	0.0248916	0.0211	0.0172024	0.0248
	M00002: Glycolysis, core module involving three-carbon compounds	0.0458439	0.046919	0.0438908	0.0403716	0.0414643	0.0396734	0.0359555	0.0365115	0.0352408	0.0377945	0.0412789	0.0365709	0.0373099	0.0366573	0.0321615	0.0346055	0.0421121	0.0312648	0.0334653	0.0383533	0.0431086	0.0513418	0.0419135	0.0374562	0.0427049	0.0318619	0.0419624	0.0350699	0.0447202	0.0375542
	M00003: Gluconeogenesis, oxaloacetate => fructose-6P	0.0567	0.049439	0.0496	0.0436	0.0496	0.0386	0.0375575	0.0401624	0.0368002	0.0418898	0.0518485	0.0407142	0.0393562	0.0379098	0.0350712	0.036654	0.0440852	0.0313714	0.03627	0.0383843	0.0415724	0.0601749	0.0466706	0.0424502	0.0446611	0.0366129	0.0439959	0.0361508	0.0483704	0.0415414
	M00004: Pentose phosphate pathway (Pentose phosphate cycle)	0.0227249	0.00916371	0.0265676	0.019374	0.0222123	0.019671	0.0201502	0.0157556	0.0172387	0.00797303	0.00699136	0.0257779	0.0260521	0.0199567	0.0271035	0.0253206	0.0245347	0.0129409	0.00832939	0.00633556	0.00312246	0.0423277	0	0.0265971	0.015548	0.0316746	0.00847259	0.0116292	0	0.0256964
	M00006: Pentose phosphate pathway, oxidative phase, glucose 6P => ribulose 5P	0.0155161	0.00442442	0.0206851	0.0128	0.0164298	0.0144316	0.01445	0.0105	0.0121745	0.00721634	0.00639936	0.0191762	0.0232752	0.0167242	0.0275566	0.0239309	0.0209553	0.00694486	0.00525127	0.00271861	0.00110076	0.0392799	0	0.0274317	0.0104281	0.0306735	0.00386395	0.00691314	0	0.0214442
	M00007: Pentose phosphate pathway, non-oxidative phase, fructose 6P => ribose 5P	0.0424219	0.0360844	0.0371255	0.0399	0.0342754	0.0308815	0.033273	0.0314968	0.0295167	0.00885587	0.00767779	0.0392354	0.0295815	0.0247377	0.026665	0.0268816	0.0291348	0.0328264	0.0152014	0.0282875	0.0314844	0.045749	0.0344128	0.025844	0.0257402	0.0327262	0.032079	0.0236786	0.0283345	0.0320496
	M00008: Entner-Doudoroff pathway, glucose-6P => glyceraldehyde-3P + pyruvate	0.00648519	0.000776	0.00637498	0.000158297	0.00587424	0.0105	0.00554828	0.00599166	0.00696953	0	0.0023	0.0082	0.00907625	0.00882	0.0104	0.0084642	0.00353115	0.00100897	0.00412803	0	0.00112	0.00427	0	0.00700931	0.00372462	0.00368349	0.00183688	0.00557772	0	0.0104149
	M00009: Citrate cycle (TCA cycle, Krebs cycle)	0.00548	0.0778	0.048	0.073	0.0617	0.0507	0.045	0.040833	0.0436	0.0368	0.0748	0.029	0.0345	0.0469	0.0465479	0.0413	0.0634885	0.0450225	0.0574591	0.054	0.0461296	0	0.0471	0.0674302	0.0615985	0.062	0.0608377	0.0508	0.0671666	0.0430113
	M00011: Citrate cycle, second carbon oxidation	0.0026551	0.0656116	0.0358595	0.0597605	0.0502369	0.0438599	0.0361828	0.0309486	0.0344658	0.024014	0.0581516	0.0203403	0.0261738	0.0405228	0.0408685	0.0341537	0.0572779	0.0372132	0.053648	0.0466083	0.0400361	0	0.037733	0.0637467	0.0531119	0.0520556	0.0542574	0.0456208	0.0568139	0.0339657
	M00012: Glyoxylate cycle	0.0690608	0.027	0.0625	0.0498	0.0449	0.0385	0.052845	0.0551515	0.0503	0.0847212	0.0798	0.0576	0.0584	0.0497002	0.0474	0.0494702	0.0579	0.0504305	0.0495	0.0593769	0.049041	0.0633534	0.0692771	0.0556672	0.0678741	0.0650116	0.0592742	0.0454181	0.08	0.0595896
	M00013: Malonate semialdehyde pathway, propanoyl-CoA => Acetyl-CoA	7.81e-08	0	2.77e-12	0	0	2.18e-16	8.7e-13	1.44e-08	7.93e-09	0	0	1.54e-08	9.34e-08	0	7.15e-11	3.46e-08	0	0	0	0	0	0	0	0	0	0	0	0	0	1.4e-13	Forest soil
	M00014: Glucuronate pathway (uronate pathway)	0	0	0	0	0	0	1.54e-06	1.93e-05	0	0	0	0	0	0	0	0	0	0	0	0	0	0	0	0	0	0	0	0	0	0
	M00016: Lysine biosynthesis, aspartate => lysine	0.016	0.0141	0.0194	0.0168	0.0164	0.02	0.0216	0.0196994	0.0218	0.0201	0.013	0.0209	0.0191	0.0208	0.0217	0.0241	0.0228	0.0245143	0.0216	0.0275487	0.0204604	0.033	0.0334	0.0216174	0.0202754	0.0268186	0.0253	0.0241	0.0183	0.0206482	Grassland
	M00017: Methionine biosynthesis, apartate => homoserine => methionine	0.00851639	0.00130086	5.62e-07	1.77e-06	3.65e-06	0.00702597	0	0.000590667	2.72e-05	0	0.00257948	0.00167775	0.00902294	8e-07	0.00767401	0.00108581	0	0	0.000994937	0.00142705	0.0086188	0.00258576	0	0.00117632	0	0	0.00832532	0.00459758	0.00233026	3.67e-06
	M00018: Threonine biosynthesis, apartate => homoserine => threonine	0.0179	0.0386439	0.0198	0.0251	0.0226	0.0177807	0.0227	0.0221456	0.0205718	0.0308827	0.0287808	0.0241585	0.0227778	0.0234758	0.024753	0.0279091	0.0202	0.0305	0.0315847	0.0285577	0.0285112	0.0213217	0.0346485	0.0286637	0.0367891	0.0218	0.022294	0.0326	0.016662	0.0216
	M00022: Shikimate pathway, phosphoenolpyruvate + erythrose-4P => chorismate	0.00596	0.00801	0.01	0.0108	0.0103	0.0116	0.00907	0.00907	0.011	0.0163	0.0108	0.0117	0.0143	0.0151	0.0172756	0.0169	0.0158653	0.0149	0.0188	0.0152297	0.0194188	0.00358	0.0103	0.0153527	0.0167516	0.0121	0.0193	0.0187	0.0025389	0.0133	Forest soil
	M00025: Tyrosine biosynthesis, chorismate => tyrosine	0.00521615	2.28e-08	0.00410074	0.000220646	0.00387879	0.00838326	0.00152796	0.0040776	0.00552951	0.00505506	0	0.00299609	0.0056087	0.00307895	0.00319044	0.00426275	0.00416945	0.0116863	0.00488	0.000234642	0.00197574	0	0	0.00039102	0.00258447	0	0.000168213	0.000802758	0.00205044	0.00494796
	M00026: Histidine biosynthesis, PRPP => histidine	0.0139708	0.0235896	0.0158893	0.0163822	0.0149276	0.0171631	0.0163835	0.0140279	0.0138868	0	0	0.00825194	0.00505325	0.013942	0.00815465	0.00708641	0.00540941	0.008954	0	0	0.00574452	0	0	0	0.00399616	0	0.00901791	0	0	0.0123153	Desert
	M00028: Ornithine biosynthesis, glutamate => ornithine	0.00844	0.00692	0.0046802	0.00609975	0.00682543	0.0157468	0.0111344	0.00895959	0.0132366	0.0196325	0.00547888	0.0120494	0.0109749	0.0145038	0.014659	0.0158496	0.0157029	0.0160654	0.0194458	0.0173391	0.0110007	0.0112462	0.0261458	0.00833684	0.0140363	0.016	0.0132154	0.0168493	0.0117268	0.0127411
	M00029: Urea cycle	2.59e-08	1.03e-17	3.09e-15	3.57e-09	1.81e-11	2.97e-27	9.31e-08	9.01e-08	4.73e-09	5.22e-08	0	5.49e-08	8.39e-09	1.82e-09	3.18e-11	1.29e-09	0	1.56e-08	2.09e-09	0	0	1.23e-07	1.23e-10	9.01e-09	1.64e-06	0	0	0	0	4.99e-11
	M00031: Lysine biosynthesis, archaea, 2-aminoadipate => lysine	0	0	0	0	0	0	0	0	5.65e-13	0	0	0	0	0	0	0	0	0	0	0	0	0	0	0	0	0	0	0	0	0
	M00033: Ectoine biosynthesis	0	0	0	2.28e-05	0	0	0	0	0	0	0	0	0	0	0	0	0	0	0	0	0	0	0	0	0	0	0	0	0	0
	M00034: Methionine salvage pathway	0.00101719	0	9.53e-08	8.19e-06	0.000409569	0.00364518	7.56e-05	1.39e-05	4.78e-05	0	0	0	1.36e-06	0	5.36e-07	0	0	0	0	0	0	0	0	0	0	0	0	0	0	8.02e-07	Desert
	M00035: Methionine degradation	0.0402554	0.0418133	0.0306179	0.0388707	0.030338	0.0465879	0.0180034	0.0253848	0.0193856	0.0286038	0.0144823	0.0194396	0.0169552	0.0231863	0.0191971	0.0176903	0.0305684	0.0146706	0.0145114	0.00851305	0.0176711	0	0.00670285	0.0131277	0.0122238	0.00684313	0.0271625	0.0155799	0.0165639	0.0207199	Desert
	M00036: Leucine degradation, leucine => acetoacetate + acetyl-CoA	0.00988958	4.01e-05	0.00681541	0.00822554	0.00788082	0.0152627	0.00662172	0.00228992	0.00591529	0.00495144	0.000299884	0.00963131	0.0126167	0.0112698	0.0109134	0.0132381	0.00839326	0.0123242	0.0133844	0.00249493	0	0	0.0144782	0	0.00285482	0	0.00563001	0.0159248	0	0.0100409
	M00045: Histidine degradation, histidine => N-formiminoglutamate => glutamate	1.25e-05	8.04e-07	1.45e-05	0.000877	1.05e-06	0.0031	0.00192	0.00189094	0.000572834	0	0	4.53e-05	0.0101	0.00217	0.0080463	0.00051	0.00774406	0.000911	0.000791	0	0.00475	0	0.00672	0.00202896	0	0	0	0.00425	0	0.000251055
	M00046: beta-Alanine biosynthesis, cytosine / uracil => beta-alanine	0.00918	8.35e-10	0.00293084	0.000184	0.00102104	5.74e-05	0.00161254	0.00201774	0.00229	0.0047708	0	0.00508	0.00413	0.00705218	0.00689484	0.00610031	0	0.00471	0.00446	0.00087912	0.000647366	0.00217876	0.00294	0.00114839	0.00723565	0.00265	0.0024	0.00789	0.00535233	0.0026
	M00048: Inosine monophosphate biosynthesis, PRPP + glutamine => IMP	0.0508759	0.0446931	0.0443907	0.0462872	0.0396163	0.0385824	0.032973	0.0372858	0.0367417	0.0343134	0.0432635	0.0389178	0.0400946	0.0343866	0.0363891	0.036	0.0186959	0.0417412	0.0375578	0.035505	0.0405279	0.0438604	0.0399206	0.0348548	0.0178318	0.0398487	0.0429178	0.0340545	0.0461705	0.0323848
	M00049: Adenine nucleotide biosynthesis, IMP => ADP/dADP,ATP/dATP	6.52e-06	9.53e-09	8.81e-12	0	8.21e-09	7.24e-05	0.00894	0.00705251	0.00894	0.0203	0	0.015	0.00722	0.00025	3.79e-11	2.72e-08	0.00325	0.00249	0.00783933	0.00187	0.0234	0.00224	0	0	0	0	0	0.00343	0.00358	3.15e-07
	M00050: Guanine nucleotide biosynthesis, IMP => GDP/dGDP,GTP/dGTP	6.49e-06	9.55e-09	8.79e-12	0	8.18e-09	7.3e-05	0.00844402	0.00688362	0.00860872	0.0200562	0	0.0137951	0.0067773	0.000249873	3.79e-11	2.72e-08	0.00316	0.00252	0.00624	0.00194	0.0222	0.00282	0	0	0	0	0	0.00330458	0.00348322	3.15e-07
	M00051: Uridine monophosphate biosynthesis, glutamine (+ PRPP) => UMP	5.25e-06	6.35e-07	1.17e-11	1.68e-08	3.77e-10	1.44e-20	5.36e-06	2.65e-05	9.37e-06	0	0.000956149	7.59e-06	0.00238497	3.49e-05	5.52e-06	2.94e-06	4.2e-05	1.08e-05	4.61e-07	0	7.25e-07	0.000402834	2.04e-05	6.4e-05	3.6e-05	0.00052048	8.32e-06	2.18e-06	1.34e-05	1.59e-06
	M00053: Pyrimidine deoxyribonuleotide biosynthesis, CDP/CTP => dCDP/dCTP,dTDP/dTTP	1.11e-05	1.58e-08	1.56e-11	0	1.43e-08	0.000116	0.00985	0.00792	0.00989	0	0	0.0151	0.0086	0.000406	6.7e-11	4.8e-08	0.00248063	0.00355897	0.00524	0.000678	0.0135	0.00316001	0	0	0	0	0	0.00488	0.0052316	5.45e-07
	M00060: Lipopolysaccharide biosynthesis, KDO2-lipid A	0	0	0	0	0	0	0	0	0	0	0	0	0.000394468	0	0	0	0	0	0	0	0	0	0	0	0	0	0	0.000895481	0	0
	M00061: Uronic acid metabolism	0.0010172	4.71e-06	1.08e-05	8.78e-07	8.64e-05	4.62e-06	2.57e-06	0.00010178	0.000903176	0	0	2.38e-06	1.27e-06	1.34e-05	0.000197963	5e-07	0	0	0	0	0	0	0.000139009	0	0	0	0	0	0	0.000478464
	M00064: ADP-L-glycero-D-manno-heptose biosynthesis	0.0082459	2.52e-07	0.000123047	0.00022359	0.00095	0.00577973	0.00309651	0.00365298	0.00343517	0	0	0.00476311	0.00568819	0.00953903	0.00924723	0.00867833	0.00629183	0.00672375	0.0109379	0.00249025	0.0115012	0.00393038	0.00207865	0.00644536	0.0012368	0.00798145	0.00274756	0.00625974	0.00238932	0.00491195
	M00082: Fatty acid biosynthesis, initiation	0	0	0	0	0	0	0	3.95e-11	0	0	0	0	0	4.4e-14	6.91e-21	0	0	0	0	0	0	0	0	0	0	0	0	0	0	2.8e-25
	M00088: Ketone body biosynthesis, acetyl-CoA => acetoacetate/3-hydroxybutyrate/acetone	2e-05	4.61e-12	0	3.15e-06	1.35e-07	1.42e-12	0.00239	0.00468	0.00602846	0.00973	0	0.0042	0.00198	9.66e-05	1e-06	5.08e-06	0	0.000203939	0	0	0.0113555	0	0.000707216	0.000537511	0.00288113	0	0	0.000298	0	1.43e-05
	M00096: C5 isoprenoid biosynthesis, non-mevalonate pathway	0.00724	0.00885852	0.0058	0.007	0.00742	0.0155	0.0122	0.0107275	0.0114873	0.0071	0	0.00749	0.00388	0.00638	0.00917	0.0133283	0.00332579	0	0.00224	0	0	0	0	0.00259675	0.00156873	0	0.00902987	0.00856	0.00331095	0.00792668	Desert
	M00112: Tocopherol biosynthesis	0	0	0	0	0	2.15e-10	4.95e-08	0	1.6e-09	0	0	0	0	0	0	0	0	0	0	0	0	0	0	0	0	0	0	0	0	0
	M00115: NAD biosynthesis, aspartate => NAD	0.0231918	0.0244051	0.0313539	0.0341685	0.0332113	0.020424	0.0240743	0.0235671	0.0252694	0.00600292	0.0163262	0.0181383	0.0206658	0.0167563	0.0195449	0.0200265	0.0206187	0.0164543	0.0198782	0.016596	0.00762824	0.0249303	0.0238896	0.0172551	0.02062	0.023031	0.0211169	0.0218145	0.0208743	0.0255661	Desert
	M00116: Menaquinone biosynthesis, chorismate => menaquinone	0	0	0	0	0	6.47e-10	8.41e-05	0	0	0	0	0	0	0	0	0	0	0	0	0	0	0	0	0	0	0	0	0	0	0
	M00117: Ubiquinone biosynthesis, prokaryotes, chorismate => ubiquinone	0	0	0	0	0	0	0	0	0	0	0	0	0.000319096	0	5.61e-10	4.97e-12	0	0	0	0	0	0	0	0	0	0	0	0.00341597	0	0
	M00119: Pantothenate biosynthesis, valine/L-aspartate => pantothenate	0.00559	0.000539136	0.00582241	0.00716548	0.00977799	0.0107365	0.0125361	0.0147474	0.0140471	0.00375	0.0141	0.0154571	0.0131178	0.0116616	0.015842	0.0141	0.00946231	0.00971818	0.0127439	0.0190177	0.0096978	0.011356	0.00138974	0.00409388	0.0125177	0.0129013	0.0181942	0.0111205	0	0.0174083
	M00121: Heme biosynthesis, glutamate => protoheme/siroheme	0.000477251	9.28e-07	0.000362617	0.000354991	0.00532853	0.00614651	0.00803796	0.00594963	0.009015	0	0	0.00793929	0.010162	0.00543004	0.00385141	0.00398275	0	0.00521684	0	0.0014104	0.00183492	0	0	0.00375764	0	0.00462213	0.0049243	0.00252465	0.0142161	0.00024362
	M00123: Biotin biosynthesis, pimeloyl-CoA => biotin	0.00488	0.0185557	0.00496	0.00747681	0.00646122	0.00551461	0.000118	0.00269	0.00292	0	0	0.0016584	0.00733	0.00675975	0.00558931	0.00602	0	0.00144	0	0	0.00516893	0	0.00125675	0.000347733	0	0.00136865	0.00145984	0.00206	0.00143105	0.00408106	Desert
	M00124: Pyridoxal biosynthesis, erythrose-4P => pyridoxal-5P	0	0	0	0	0	0	0	0	0	0	0	0	0.000104	0	0	0	0	0	0	0	0.000748651	0	0	0	0	0	0	0.00161	0	0
	M00125: Riboflavin biosynthesis, GTP => riboflavin/FMN/FAD	0.0145	0.0361	0.0213	0.0256	0.0201	0.0201	0.0193	0.0194929	0.0184	0.00771	0.0144	0.0145613	0.0198	0.0187	0.0207931	0.0222	0.0142	0.0223	0.0214219	0.0233	0.0263	0.020444	0.0241831	0.0201185	0.0166433	0.021921	0.0221	0.0192	0.0192267	0.0172
	M00126: Tetrahydrofolate biosynthesis, GTP => THF	0.00530361	0.00977689	0.00836748	0.00358	0.0078602	0.00421273	0.00918388	0.00656799	0.0095852	0	0	0.00618589	0.0103797	0.0110678	0.0112117	0.0127433	5.46e-05	0.00955664	0.00800534	0.0108237	0.00530145	0	0	0.00368901	0.0105586	0.00137	0.0080098	0.00743001	0.00992111	0.00881278
	M00127: Thiamine biosynthesis, AIR => thiamine-P/thiamine-2P	1.2e-08	0.000209	0.00333	0.00367	7.92e-05	2.3e-10	0.00401	0.00552	0.00373	0	0	0.00264	0.000141	8.82e-05	7.9e-05	0.000147061	0	0	0	0	0	0	0.00142	0	0	0	0	0.00223	0	0.00014	Desert
	M00128: Ubiquinone biosynthesis, eukaryotes, chorismate => ubiquinone	0	0	0	0	0	0	0	0	0	0	0	1.62e-09	0	0	1.72e-08	0	0	0	0	0	0	0	0	0	0	0	0	0	0	0
	M00133: Polyamine biosynthesis, arginine => agmatine => putrescine => spermidine	0.0102321	0.000154463	0.00662344	0.00374034	0.00614285	0.0140481	0.00712846	0.00878782	0.00647966	0.000865376	0	0.00719807	0.0113155	0.0068484	0.00385304	0.00277494	0.00252298	0.00139452	0.0008497	0	0.00248977	0	0	0	0	0	7.21e-05	0.0023455	0.00156664	0.00723071	Desert
	M00136: GABA biosynthesis, prokaryotes, putrescine => GABA	0	0	0	0	0	0	0	0	0	0	0	0	1.73e-07	0	0	0	0	0	0	0	0	0	0	0	0	0	0	0	0	0
	M00142: Complex I (NADH dehydrogenase), NADH dehydrogenase I	0	0	0	0	0	0	8.12e-12	1.78e-06	0	0	0	0	0	4.46e-05	0	0	0	0	0	0	0	0	0	0	0	0	0	0	0	0
	M00144: Complex I (NADH dehydrogenase), NADH dehydrogenase I	0.0464878	0.0398067	0.0485655	0.0443305	0.0480746	0.0310701	0.041143	0.0429644	0.0430533	0.075159	0.0738663	0.0362113	0.0439504	0.0374726	0.0344698	0.0363935	0.0363354	0.04192	0.0362408	0.0324435	0.0376185	0.0521659	0.0343089	0.0409965	0.0520201	0.0406157	0.045687	0.0293227	0.0389331	0.0403116
	M00149: Complex II (succinate dehydrogenase / fumarate reductase), succinate dehydrogenase	0.000153381	0.0310482	0.0110579	0.0295921	0.0215534	0.0198509	0.0137099	0.00997287	0.0119284	0.00299742	0.0140769	0.00409141	0.00773187	0.0179605	0.0183102	0.0126141	0.0298941	0.0103063	0.0293097	0.0241836	0.0118395	0	0.0102366	0.04556	0.0251416	0.021413	0.0296941	0.0253745	0.0229493	0.0118275
	M00150: Complex II (succinate dehydrogenase / fumarate reductase), fumarate reductase	0	0	0	0	0	0	0	0	0	0	0	0.000794	1.52e-05	0	0	0	0	0	0	0	0	0	0	0	0	0	0	0	0	0
	M00156: Complex IV (Cytochrome c oxidase), cytochrome c oxidase, cbb3-type	0	0	0	0	0	0	0	0	7.9e-05	0	0	0	0.0023	0	0	0.000937	0	0	0.00966483	0.0146	0.0149167	0	0	0	0	0	0	0.0104	0	0.00501
	M00157: F-type ATPase, bacteria	0.00144078	0.00824295	0.0141169	0.00502924	0.0132788	0.0203495	0.0167434	0.012696	0.0145578	0.0104453	0	0.00659253	0.0118175	0.0195766	0.0154835	0.0156557	0.0238333	0.0224815	0.027034	0.03119	0.033792	0.0300464	0.0231402	0.0123195	0.0050672	0.0186934	0.00561124	0.0269962	0.0136846	0.0146745
	M00164: ATP synthase	0.00144	0.00824295	0.0141169	0.00502924	0.0132788	0.0203495	0.0167434	0.012696	0.0145578	0.0104	0	0.00659253	0.0118175	0.0195766	0.0154835	0.0157	0.0238333	0.0224815	0.027034	0.03119	0.033792	0.0300464	0.0231402	0.0123195	0.0050672	0.0186934	0.00561124	0.0269962	0.0136846	0.0146745
	M00165: Reductive pentose phosphate cycle (Calvin cycle)	0.0126556	1.27e-21	0.00016462	0.000159698	0.00633458	0.0117229	0.00512714	0.00774234	0.00242247	0	0	0.000679153	1.58e-05	0.00204485	6.27e-07	1.93e-05	0	0	0	0	0	0	0	0	0	0	0	0	0	7.14e-05	Desert
	M00166: Reductive pentose phosphate cycle, RuBP + CO2 => glyceraldehyde-3P	0.00682	7.72e-07	0.00551554	0.00553	0.00589573	0.00723151	0.00295147	0.00395411	0.00114479	0	0.000493766	0.00384267	0.0039552	0.0029641	0.00110292	0.000107917	1.09e-06	2e-08	0.000344489	7.49e-08	0	0	5.05e-08	1.27e-06	0.00010199	0.000105225	0	4.21e-07	0	0.000267098	Desert
	M00167: Reductive pentose phosphate cycle, glyceraldehyde-3P => RuBP	0.0221	8.31e-22	0.000131	0.000124161	0.00746	0.0173	0.00802	0.0133454	0.00448045	0	0	0.00062	1.19e-05	0.00225	4.91e-07	1.94e-05	0	0	0	0	0	0	0	0	0	0	0	0	0	7.82e-05	Desert
	M00171: C4-dicarboxylic acid cycle, NAD+ -malic enzyme type	0	0	0	0	0	0	0	0	1.7e-09	0	0	4.42e-07	0	9.92e-09	0	1.79e-08	0	0	0	0	0	0	0	0	0	0	0	0	0	0
	M00173: Reductive citric acid cycle (Arnon-Buchanan cycle)	0	0	0	0	0	0	0	0	0	0	0	0.000134164	0	0	9.68e-09	0	0	0	0	0	0	0	0	0	0	0	0	0	0	1.35e-07
	M00174: Methane oxidation, methylotroph, methane => CO2	0.0321	0.00745	0.028	0.0207232	0.0115	0.00298	0.0107	0.0148691	0.0105699	0.0213962	0.0748	0.0109	0.0123	0.0189	0.0171871	0.0136444	0.0176494	0.0197676	0.00932	0.0069	0.00429433	0.00540567	0.0195	0.00738722	0.0283641	0.0175	0.0124541	0.00538	0.0321	0.0136907
	M00176: Sulfur reduction, sulfate => H2S	0.00189645	0	0.00148274	0.000244913	1.95e-06	3.11e-06	3.18e-05	0.000843822	0.00265269	0.0145207	0.0038923	0.00466133	0.00828177	2.04e-05	0.000100598	0.00019284	0.000639759	0.00179866	0	0	0	0	0	0.00510194	0.00123029	0.00205651	0	0	0	0.000194978
	M00178: Ribosome, bacteria	0.0552304	0.0838782	0.0608219	0.0571215	0.0620696	0.0580344	0.0510568	0.0534813	0.0562448	0.0625897	0.105948	0.0394606	0.0435805	0.0460709	0.0420414	0.0380797	0.0561672	0.0693827	0.0603016	0.048705	0.0627341	0.0570943	0.0496543	0.0686345	0.0733497	0.0697262	0.0626169	0.0554678	0.0680373	0.0468386
	M00185: Sulfate transport system	0.00670034	4.16e-11	0.00252079	0.00182801	0.00410705	0.0059655	0.016017	0.021174	0.020256	0.00902647	0.0130098	0.0242663	0.0128278	0.0202411	0.0215591	0.0250726	0.0150402	0.0218317	0.0221432	0.0231552	0.0181212	0.0308526	0.0200701	0.0135052	0.0215062	0.00570736	0.0253537	0.0173823	0.0153147	0.025229
	M00193: Putative spermidine/putrescine transport system	0.00334006	0.000377	0.00400497	0.000797992	0.00297716	0.00137294	0.00454425	0.00601533	0.00455375	0.00420742	0.00117878	0.00845538	0.00962252	0.00696596	0.00802121	0.00829	0.00481939	0.00763531	0.00546859	0.0153026	0.00742584	0.00407507	0.0141625	0.00328001	0.004453	0.0042043	0.00639043	0.0115127	0.00399175	0.00752857
	M00194: Maltose/maltodextrin transport system	0	5.72e-10	7.9e-08	0	2.74e-06	0	0.000368803	9.88e-05	0.00112534	0	0	8.05e-06	0.000389552	0	0	3.11e-05	0	0	0	0	0	0	0	0	0	0	0	0	0	1.43e-05
	M00197: Putative sugar transport system	5.25e-08	1.27e-09	1.76e-07	6.73e-05	6.07e-06	2.62e-10	0.000725	0.000210243	0.00188379	0	0	1.78e-05	0.00076	6.99e-05	5.01e-07	6.71e-05	0	0	9.31e-05	0	0	0	0	0	0	0.000558571	2.16e-05	0	0.000279	3.14e-05
	M00198: sn-Glycerol 3-phosphate transport system	0.00772	0.000199	0.00548922	0.00405	0.00393	0.00434228	0.00752	0.00758	0.00848733	0.00069	0.00105961	0.0126	0.00714281	0.0101	0.00802	0.0113	0.0125	0.0151228	0.0139118	0.0165343	0.0119194	0.001457	0.0251167	0.00929042	0.00329841	0.010558	0.01	0.0135354	0.00985287	0.0121602	Grassland
	M00199: Lactose/L-arabinose transport system	6.97e-07	1.69e-19	2.06e-11	1.86e-10	2.21e-09	6.5e-16	3.56e-08	9.89e-07	1.04e-11	0	0	5.09e-11	1.17e-09	3.14e-09	5.49e-11	9.15e-08	0	0	0	0	0	0	0	0	0	0	0	0	0	3.91e-09	Desert
	M00200: Sorbitol/mannitol transport system	0.000312203	0.000927023	0.000190929	0.00055761	0.0006	0.00055109	0.0106	0.00696884	0.00753126	0.000365832	0.0043	0.00586569	0.00380375	0.00790427	0.0103854	0.011855	0.0121865	0.0117809	0.00686099	0.0235165	0.00915058	0.0196	0.0253717	0.0183644	0.015975	0.0209649	0.0145491	0.0117672	0.0115887	0.00792397	Grassland
	M00201: alpha-Glucoside transport system	0.00025	1.54e-06	0.000247	9.44e-06	4.84e-05	0.000432459	0.00022	0.000503	0.00118545	0	0	7.48e-05	4.77e-08	8.31e-06	1.64e-05	1.79e-05	6.6e-07	0	2.2e-08	0.000177028	0	0	0	8.13e-05	8.16e-05	0	1.67e-05	0	0.000192595	3.75e-06	Desert
	M00204: Trehalose/maltose transport system	2.61e-09	0	0	0	1.38e-10	4.34e-13	3.94e-07	4.62e-06	7.15e-07	0	0	3.73e-09	0	0	1.01e-09	8.74e-09	0	0	0	0	0	0	0	0	0	0	0	0	0	0
	M00206: Cellobiose transport system	0	7.85e-10	0	0	2.16e-11	0	0.000138	0.000574207	0.000484342	0	0	1.87e-07	1.23e-09	0	0	4.96e-09	0	0	0	0	0	0	0	0	0	0	0	0	0	7.9e-06
	M00207: Multiple sugar transport system	0.00546585	0.0010368	0.00488687	0.00236576	0.00340318	0.00591561	0.0107438	0.0115308	0.0110916	0.0125793	0.00878284	0.0106256	0.00674216	0.0115702	0.0120841	0.0126989	0.0133907	0.0191275	0.0169448	0.0244054	0.0170988	0.018378	0.0263433	0.0132608	0.0151079	0.013583	0.011675	0.0176202	0.0150182	0.0119434	Grassland
	M00220: Rhamnose transport system	0	0	0	0	0	2.16e-07	0	6.8e-08	1.01e-06	0	0	0	0	1.8e-07	4.95e-09	2.76e-07	0	0	0	0	0	0	0	0	0	0	0	0	0	0
	M00222: Phosphate transport system	0.0521	0.0294309	0.0302	0.0283	0.0262	0.0215567	0.0249	0.0355	0.0278911	0.049508	0.0254	0.0421	0.0287	0.0314	0.0333383	0.0336	0.0322999	0.0303707	0.0291954	0.0158796	0.0228491	0.0277	0.0310339	0.0309989	0.0235556	0.0269394	0.0166138	0.0287	0.0203079	0.0330333
	M00225: Lysine/arginine/ornithine transport system	0	0	0	0	0	0	0	0	0	0	0	0	0.000449093	3.79e-06	7.38e-05	2.32e-05	0	0	0	0	0	0	0.000118722	0	0	0	0	0	0	0
	M00226: Histidine transport system	0	0	0	0	0	0	0	0	0	0	0	0	0.000263657	5.82e-08	3.64e-05	1.36e-05	0	0	0	0	0	0	0	0	0	0	0	0	0	0
	M00229: Arginine transport system	0	0	0	0	0	0	0	0	0	0	0	0	1.38e-05	0	0	0	0	0	0	0	0	0	0	0	0	0	0	0	0	0
	M00230: Glutamate/aspartate transport system	0.00263	0	0.000512511	0	0.000418631	0.00155458	0.00162	0.000157048	0.00209	0	0	0.0119	0.00493791	0.010618	0.0102782	0.0123793	0.00392537	0.0127428	0.00465907	0.0109534	0.0188156	0.00261354	0.0173555	0.0148073	0.014522	0.00505024	0.00136325	0.013383	0.0145318	0.00710256	Grassland
	M00231: Octopine/nopaline transport system	0	0	0	0	0	0	0	0	1.22e-06	0	0	0	0	0	0	0	0	0	0	0	0	0	0	0	0	0	0	0.00015	0	0
	M00232: General L-amino acid transport system	0.00286528	4.2e-06	0.00276194	0.00101417	0.000417647	0.00333964	0.0053303	0.00437	0.0055458	0.00560792	0.000687322	0.00957025	0.0066079	0.0101842	0.0102635	0.0129969	0.0133194	0.00741403	0.00921127	0.00289289	0.00340864	0.0139063	0.0151618	0.00672269	0.00435652	0.00500228	0.00203514	0.0107699	0.000476265	0.00748484
	M00233: Glutamate transport system	8.33e-05	0.000530452	0.00339149	0.00291457	0.00704062	2.01e-07	0.00669389	0.000341236	0.00442985	0	0	3.38e-07	0	0	2.13e-09	1.12e-05	0	0	0	0	0	0	0	0.000645509	0	0.000217276	0	0	0	1.68e-08	Desert
	M00235: Arginine/ornithine transport system	0	0	0	0	0	0	0	0	0	0	0	0	9.87e-10	0	0	0	0	0	0	0	0	0	0	0	0	0	0	0	0	0
	M00237: Branched-chain amino acid transport system	0.0170466	0.0121507	0.0149364	0.011	0.0134147	0.00956	0.0190927	0.0173686	0.0175037	0.028268	0.0228	0.0239646	0.0174	0.0229634	0.021403	0.0232	0.0228522	0.025502	0.0229069	0.0276705	0.0222203	0.0259163	0.0257	0.0214752	0.0239546	0.0248	0.025141	0.0206579	0.0287	0.0214262	Grassland
	M00239: Peptides/nickel transport system	0.0134	0.00451	0.00758	0.0064	0.00595	0.00849	0.0145	0.0153	0.0146065	0.0177	0.00891	0.0195	0.015	0.0173	0.0163	0.017656	0.0141246	0.0170971	0.0182628	0.024512	0.0196008	0.0172	0.0228971	0.014938	0.0171846	0.014473	0.0159611	0.0163	0.0167	0.0177123	Grassland
	M00245: Cobalt transport system	0	0	0	0	0	0	0.00344101	0	0.00025	0	0	0	0	0	0	0	0	0	0	0	0	0	0	0	0.000106	0	0	0	0	0
	M00246: Nickel transport system	0	0	0	0	0	3.89e-10	0	0	0	0	0	0	0	0	0	0	0	0	0	0	0	0	0	0	0	0	0	0	0	0
	M00276: PTS system, mannose-specific II component	2.85e-07	7.91e-14	0	0	0	0	0	0	0	0	0	0	7.32e-07	0	0	0	0	0	0	0	0	0	0	0	0	0	0	0	0	0
	M00277: PTS system, N-acetylgalactosamine-specific II component	0	0	0	0	0	0	0	0	0	0	0	0	3.95e-08	0	0	0	0	0	0	0	0	0	0	0	0	0	0	0	0	0
	M00285: MCM complex	0	0	0	0	0	2.14e-18	9.76e-10	0	3.05e-10	0	0	0	0	0	0	0	0	0	0	0	0	0	0	0	0	0	0	0	0	0
	M00299: Spermidine/putrescine transport system	0.00276	1.57e-06	0.00339	0.000848	0.00138	0.00395	0.00648	0.00809332	0.00552	0	0	0.00557	0.00345	0.0022	0.00246	0.00586	0.000379	0	0	0.000164331	0	0	0	6.79e-05	0.000972259	0.00101	0.000152	0	0.000811	0.00474	Desert
	M00300: Putrescine transport system	0.00129553	3.09e-05	2.48e-05	2.87e-08	0.0002112	0.00165095	0.00303829	0.00210102	0.00380049	0.00496149	0.000895436	0.00478808	0.0091392	0.0102632	0.0103873	0.0106598	0.00525798	0.0151401	0.0164965	0.0165752	0.0038773	0.00442842	0.0133696	0.00944988	0.00264311	0.00472658	0.00827408	0.0131152	0.00537708	0.00902492	Grassland
	M00302: 2-Aminoethylphosphonate transport system	0	0	0	0	0	0	0	0	0	0	0	1.43e-07	0.000133076	8.55e-06	0.00033391	1.83e-05	0	0	0	0	0	0	0	0	0	0	0	0	0	0
	M00310: Pyruvate:ferredoxin oxidoreductase	0	0	0	0	7.62e-10	0	0	0	0	0	0	4.23e-06	0	0	7.42e-10	0	0	0	0	0	0	0	0	0	0	0	0	0	0	2e-05
	M00311: 2-oxoglutarate:ferredoxin oxidoreductase	0	0	0	0	0	0	0	0	0	0.012	0	9.14e-05	0.00718	0	5.59e-06	0	0	0	0	0	0	0	0	0.000766304	0.00110582	0.00266053	0	0	0.0136809	7.08e-08
	M00317: Manganese/iron transport system	0.00137512	0.00337252	0.000749952	1.49e-07	0.00135476	0.00605313	9.31e-05	0.000210136	0.000802235	0	0	0	0	0	0	0	0	0	0	0	0	0	0	0	0	0	0	0	0	2.36e-08	Desert
	M00319: Manganese/zinc/iron transport system	0.00424192	0.0192874	0.00400856	0.00561547	0.00376439	0.00577632	0.00610833	0.00228835	0.00261254	0	0	0	0	0	0	0	0	0	0	0	0	0	0	0	0	0	0	0	0	0	Desert
	M00321: Bicarbonate transport system	2.49e-08	2.1e-14	0	0	7.17e-06	0.00218648	0.00022	0.000499	1.43e-15	0	0	0	0	0	0	0	0	0	0	0	0	0	0	0	0	0	0	0	0	0	Desert
	M00322: Neutral amino acid transport system	9.11e-07	0	0	0	6.01e-07	0	0	0	0	0	0	0	0	0	0	0	0	0	0	0	0	0	0	0	0	0	0	0	0	0
	M00323: Urea transport system	1.19e-10	2.17e-21	6.74e-11	1.5e-15	1.04e-06	0.00317	0.000234	0.000245	4.39e-08	0	0	3.21e-09	3.76e-13	5.33e-10	3.24e-08	3.82e-11	0	0	0	0	0	0	0	0	0	0	0	0	0	1.22e-11	Desert
	M00324: Dipeptide transport system	0.000353	0.000196	0.000185904	3.47e-05	0.00071	0.000201	0.00481	0.00460634	0.00537297	0.00112	0	0.00781	0.00558	0.00344	0.00409	0.00547	0.00134874	0.0030844	0.00160012	0.00807937	0.00373725	0	0.00108	0.000541804	0	0	0.000762914	0.00991	0.00778	0.00443
	M00331: Type II general secretion system	0	0	0	0	0	0	0	0	0	0	0	0	2.79e-08	0	0	0	0	0	0	0	0	0	0	0	0	0	0	0	0	0
	M00333: Type IV secretion system	0	0	0	0	0	0	0	0	0	0	0	0	0	0	0	0	0	0	0	0	0	0	0.000164239	0	0	0	0	0	0	0
	M00335: Sec (secretion) system	0	0	0	0	0	0	0	0	0	0	0	0	2.29e-05	0	0	0	0	0	0	0	0	0	0	0	0	0	0	0	0	0
	M00336: Twin-arginine translocation (Tat) system	0	0	0	0	0	0	0	0	0	0	0	0	0.000361376	0	0	0	0	0	0	0	0	0	0	0	0	0	0	0	0	0
	M00342: Bacterial proteasome	0.00753157	0.0246325	0.0209432	0.0304291	0.0332142	0.0049735	0.0193385	0.0137016	0.0167484	0.00528802	0.00781781	0.0101165	0.00460664	0.00231558	0.00423188	0.00198928	0.00087787	0	7.24e-06	0	0	0	0	0.000560552	0.00352964	0.00516936	0.0116556	0.00131578	0.00377401	0.00912172	Desert
	M00348: Glutathione transport system	2.5e-08	0	1.11e-09	1.91e-13	1.82e-12	0	2.58e-06	3.96e-09	9.9e-08	0	0	0.00278284	0.000656418	0.0006	1.05e-05	0.000436097	0	0	0.000105	0	0.00016835	0	0	0	0.000155193	0	2e-06	0	0	0.000841305
	M00349: Microcin C transport system	0.00061212	3.01e-12	0.000251686	8.47e-07	0.000175835	0.00182413	0.00515525	0.0053	0.00591906	0.0186	0.00751	0.0128157	0.0119971	0.0130178	0.0149641	0.0189	0.0123062	0.0102591	0.0139207	0.0132797	0.00717482	0.0257847	0.0123043	0.0105591	0.0151203	0.015494	0.00969194	0.00704334	0.0055897	0.0113082	Forest soil
	M00358: Coenzyme M biosynthesis	0	0	0	0	0	0	0	0	0	0	0	3.64e-07	0	0	0	0	0	0	0	0	0	0	0	0	0	0	0	0	0	0
	M00359: Aminoacyl-tRNA biosynthesis, eukaryotes	0.0564728	0.0542574	0.050451	0.0521207	0.0453404	0.0474987	0.0389736	0.0457126	0.0422415	0.0562	0.0539878	0.0443595	0.0424814	0.0404158	0.0378534	0.0391	0.0396919	0.0399424	0.0371167	0.0369834	0.0392103	0.055546	0.0398101	0.0385929	0.0456095	0.0391431	0.0420239	0.0341781	0.0434303	0.0427803
	M00360: Aminoacyl-tRNA biosynthesis, prokaryotes	0.0568154	0.0559874	0.0516936	0.0533171	0.0469628	0.0478449	0.0409032	0.0460161	0.0437008	0.0560935	0.0550587	0.0433981	0.0436734	0.0405689	0.0377814	0.0387235	0.0391137	0.0423063	0.0385811	0.038533	0.0389992	0.0542234	0.0400189	0.0378433	0.0449873	0.0401074	0.0413353	0.0341221	0.0436419	0.0428024	Desert
	M00361: Nucleotide sugar biosynthesis, eukaryotes	0.000528	0	4.42e-07	6.97e-08	1.5e-06	2.77e-10	3.85e-06	0.000299	0.000147	0	0	9.61e-08	1.02e-08	0.00100153	1.41e-06	0	0	6.52e-07	0	0	0	0	0	0	0	0	0.000440009	0	0	1.86e-07
	M00362: Nucleotide sugar biosynthesis, prokaryotes	0.006	3.79e-05	0.00174	0.000774	0.00198	0.000459	0.00037	0.00164	0.00053	6.81e-06	3.37e-06	0.000472	0.000526	0.00153	0.000383	0.000576	0	0	1.47e-07	7.16e-06	0	0	0	3.45e-07	1.04e-06	3.35e-07	1.58e-06	0	5.38e-07	1.7e-06	Desert
	M00373: Ethylmalonyl pathway	0	0	0	0	0	2.79e-07	9.01e-07	0	8.43e-08	0	0	0	0	0	0	0	0	0	0	0	0	0	0	0	0	0	0	0	0	0
