# Supplementary material for: Bioinformatic Approaches Reveal Metagenomic Characterization of Soil Microbial Community
Source: PLoS One. 2014 Apr 1;9(4):e93445. doi: 10.1371/journal.pone.0093445 (PMC3972102; doi:10.1371/journal.pone.0093445)
Supplement: Table S5 — Estimated values represented by percentage of the coverage of KEGG functional modules in the soil microbial community. The presence/absence of modules was defined as follows: the median of coverage estimates of the samples per site >0.9 stands for presence; the median <0.1 for absence. (XLSX) [file pone.0093445.s007.xlsx]

## Sheet: Table S5
	Table S5. Estimated values represented by percentage of the coverage of KEGG functional modules in the soil microbial community.
	KEGG modules	Soil sites																														1 if median >= 90% for the samples per site; -1 if median <= 10% for the samples per site			Core or varied modules
		Desert									Forest							Grassland
		D1	D2	D3	D4	D5	D6	D7	D8	D9	F1	F2	F3	F4	F5	F6	F7	G1	G2	G3	G4	G5	G6	G7	G8	G9	G10	G11	G12	G13	G14	Desert	Forest	Grassland
	M00001: Glycolysis (Embden-Meyerhof pathway), glucose => pyruvate	1	0.925171	0.999998	0.999972	1	0.999999	1	0.999982	1	0.895676	0.695951	0.943753	0.999979	0.999933	0.994397	0.976714	0.512771	0.852702	0.724822	0.843852	0	0.770523	0.117183	0.865859	0.883533	0.885645	0.886369	0.888384	0.645838	0.994758	1	1	0
	M00002: Glycolysis, core module involving three-carbon compounds	1	1	1	1	1	1	1	1	1	0.959705	0.947727	1	1	1	1	1	0.994606	0.962593	0.978782	0.980652	0.992545	0.947773	0.975791	0.99563	0.997258	0.957154	0.99926	0.998764	0.991684	1	1	1	1	Core
	M00003: Gluconeogenesis, oxaloacetate => fructose-6P	1	1	1	1	1	1	1	1	1	0.969313	0.965142	1	1	1	1	1	0.996032	0.97139	0.984316	0.984558	0.993249	0.969305	0.986194	0.997152	0.997921	0.967976	0.99953	0.999026	0.994629	1	1	1	1	Core
	M00004: Pentose phosphate pathway (Pentose phosphate cycle)	0.999233	0.590995	1	0.991324	1	0.999854	0.999691	0.985072	0.99998	0.493137	0.356451	0.996763	1	0.999932	1	0.999894	0.901001	0.637084	0.512218	0.36739	0.226784	0.911075	0	0.961134	0.7369	0.958288	0.468987	0.675622	0	0.999574	1	1	0
	M00006: Pentose phosphate pathway, oxidative phase, glucose 6P => ribulose 5P	0.998467	0.419442	1	0.982797	1	0.999709	0.999382	0.970583	0.999961	0.467518	0.328912	0.993547	1	0.999864	1	0.999788	0.832892	0.468019	0.37994	0.226751	0.128409	0.87805	0	0.941519	0.603193	0.942874	0.306516	0.513431	0	0.999148	1	1	0
	M00007: Pentose phosphate pathway, non-oxidative phase, fructose 6P => ribose 5P	1	1	1	1	1	1	1	1	1	0.521727	0.389023	1	1	1	1	1	0.981241	0.997366	0.785798	0.967408	0.969614	0.946682	0.966588	0.981585	0.946763	0.974215	0.997969	0.987602	0.912912	1	1	1	1	Core
	M00008: Entner-Doudoroff pathway, glucose-6P => glyceraldehyde-3P + pyruvate	0.957123	0.0991673	0.937805	0.0232824	0.985505	0.999669	0.958117	0.961533	0.999961	0	0.209033	0.955474	0.999438	0.999374	0.995977	0.953199	0.366121	0.131491	0.383311	0	0.145276	0.266664	0	0.581833	0.410052	0.347434	0.240082	0.525968	0	0.990651	1	1	0
	M00009: Citrate cycle (TCA cycle, Krebs cycle)	0.188976	1	0.999944	1	1	1	0.999937	0.997046	0.999999	0.748261	0.912914	0.901077	0.993585	1	1	0.996667	0.994108	0.935513	0.99212	0.983785	0.94213	0	0.895017	0.99983	0.987772	0.981657	0.99613	0.991819	0.977945	0.997792	1	1	1	Core
	M00011: Citrate cycle, second carbon oxidation	0.127119	1	0.99991	1	1	1	0.999899	0.995282	0.999998	0.650072	0.867582	0.850591	0.989776	1	1	0.994678	0.990606	0.900666	0.987468	0.974325	0.910927	0	0.842022	0.999728	0.980578	0.97097	0.993822	0.986975	0.965177	0.996472	1	1	1	Core
	M00012: Glyoxylate cycle	1	0.999995	1	1	1	1	1	1	1	0.999712	0.997439	1	1	1	1	1	0.999018	0.99989	0.999915	0.99996	0.998255	0.979021	0.999921	0.999785	0.999989	0.999897	0.999964	0.999941	0.999924	1	1	1	1	Core
	M00013: Malonate semialdehyde pathway, propanoyl-CoA => Acetyl-CoA	0	0	0	0	0	0	0	0	4.44e-07	0	0	0	1.64e-05	0	0	7.13e-06	0	0	0	0	0	0	0	0	0	0	0	0	0	0	-1	-1	-1
	M00014: Glucuronate pathway (uronate pathway)	0	0	0	0	0	0	0.000285104	0.00419263	0	0	0	0	0	0	0	0	0	0	0	0	0	0	0	0	0	0	0	0	0	0	-1	-1	-1
	M00016: Lysine biosynthesis, aspartate => lysine	0.999999	0.983808	1	0.99987	1	1	1	1	1	0.829814	0.558265	1	1	1	1	1	0.937228	0.970823	0.924925	0.944898	0.882178	0.883935	0.960076	0.948373	0.900132	0.969059	0.97496	0.98231	0.813645	0.999999	1	1	1	Core
	M00017: Methionine biosynthesis, apartate => homoserine => methionine	0.857597	0.0583026	6.15e-05	8e-05	0.000297324	0.648168	0	0.0498671	0.00123797	0	0.202127	0.160738	0.918869	9.31e-05	0.767961	0.100533	0	0	0.107553	0.120635	0.584711	0.197224	0	0.108204	0	0	0.517622	0.416106	0.196004	0.000188958	-1	0	0
	M00018: Threonine biosynthesis, apartate => homoserine => threonine	0.999809	1	0.999958	0.999921	1	0.99995	1	0.999997	1	0.947547	0.852456	0.99997	1	1	1	1	0.861857	0.988127	0.981325	0.936063	0.940761	0.711734	0.953561	0.96844	0.992412	0.879178	0.880976	0.998053	0.75595	0.999968	1	1	1	Core
	M00022: Shikimate pathway, phosphoenolpyruvate + erythrose-4P => chorismate	0.807618	0.796517	0.993522	0.970969	0.999781	0.996108	0.943931	0.956248	0.999954	0.77544	0.595476	0.950529	0.999977	0.999998	0.999999	0.999827	0.850849	0.850986	0.908537	0.815469	0.90398	0.259402	0.524573	0.857249	0.879849	0.721608	0.931901	0.959289	0.197926	0.99442	1	1	0
	M00025: Tyrosine biosynthesis, chorismate => tyrosine	0.902977	1.09e-06	0.770343	0.0240702	0.879437	0.981794	0.279479	0.760423	0.983108	0.454721	0	0.542044	0.972647	0.681614	0.639668	0.713687	0.42742	0.819557	0.506813	0	0.246676	0	0	0.059044	0.319165	0	0.0288414	0.128119	0.226224	0.788989	0	0	0
	M00026: Histidine biosynthesis, PRPP => histidine	0.996414	0.999617	0.999903	0.988783	0.999933	0.99512	0.999953	0.997142	0.999996	0	0	0.769357	0.536351	0.998831	0.715656	0.576902	0.362998	0.48838	0	0	0.410604	0	0	0	0.284762	0	0.535178	0	0	0.957797	1	0	-1	Varied
	M00028: Ornithine biosynthesis, glutamate => ornithine	0.992461	0.784879	0.742391	0.835888	0.982001	1	0.998579	0.985235	1	0.870402	0.355401	0.993374	0.999911	1	1	0.999753	0.832038	0.900475	0.929024	0.858526	0.748077	0.560715	0.923023	0.66525	0.830448	0.845308	0.808642	0.93321	0.702029	0.999816	1	1	0
	M00029: Urea cycle	0	0	0	0	0	0	0	0	1.59e-07	0	0	0	0	0	0	0	0	0	0	0	0	0	0	0	0	0	0	0	0	0	-1	-1	-1
	M00033: Ectoine biosynthesis	0	0	0	0.00168396	0	0	0	0	0	0	0	0	0	0	0	0	0	0	0	0	0	0	0	0	0	0	0	0	0	0	-1	-1	-1
	M00034: Methionine salvage pathway	0.199401	0	1.27e-05	0.000667323	0.10124	0.557717	0.0157311	0.00126368	0.0039131	0	0	0	0.000110876	0	5.33e-05	0	0	0	0	0	0	0	0	0	0	0	0	0	0	5.15e-05	-1	-1	-1
	M00035: Methionine degradation	1	1	1	1	1	1	0.999871	1	1	0.854122	0.605551	0.995231	0.999932	1	0.999991	0.995912	0.91079	0.708927	0.737326	0.46831	0.791888	0	0.3273	0.68368	0.651663	0.436754	0.926762	0.822331	0.653856	0.998547	1	1	0
	M00036: Leucine degradation, leucine => acetoacetate + acetyl-CoA	0.913612	0.000924602	0.793644	0.842651	0.975657	0.99973	0.813469	0.263037	0.83821	0.398492	0	0.880498	0.995983	0.978421	0.945393	0.978105	0.602532	0.743481	0.796757	0.217195	0	0	0.663854	0	0.269202	0	0.369627	0.892415	0	0.882206	0	1	0
	M00045: Histidine degradation, histidine => N-formiminoglutamate => glutamate	0.00243127	4.27e-05	0.00236825	0.0967694	0.000145123	0.359384	0.324589	0.289643	0.0733632	0	0	0.00744344	0.99206	0.396839	0.949639	0.0704864	0.584304	0.107618	0.106485	0	0.430648	0	0.436361	0.217463	0	0	0	0.416901	0	0.0226377	-1	-1	-1
	M00046: beta-Alanine biosynthesis, cytosine / uracil => beta-alanine	0.979671	6.48e-08	0.568315	0.0218731	0.213844	0.00464432	0.338109	0.368644	0.52081	0.45892	0	0.775243	0.688007	0.964493	0.911613	0.828066	0	0.498743	0.466302	0.128073	0.100235	0.198033	0.272905	0.159442	0.672521	0.326605	0.321241	0.73545	0.425049	0.371355	0	0	0
	M00048: Inosine monophosphate biosynthesis, PRPP + glutamine => IMP	1	1	1	1	1	1	1	1	1	0.903118	0.927132	1	1	1	1	1	0.786557	0.997329	0.983676	0.971689	0.989707	0.936526	0.981898	0.98813	0.750913	0.993061	0.998786	0.993808	0.985309	1	1	1	1	Core
	M00049: Adenine nucleotide biosynthesis, IMP => ADP/dADP,ATP/dATP	0.0009161	2.8e-07	0	0	7.02e-07	0.00333456	0.87838	0.731312	0.951545	0.788698	0	0.959231	0.790925	0.0291567	0	0	0.262287	0.185993	0.457951	0.14867	0.845389	0	0	0	0	0	0	0.278296	0.236655	1.81e-05	-1	-1	-1
	M00050: Guanine nucleotide biosynthesis, IMP => GDP/dGDP,GTP/dGTP	0.0009161	2.8e-07	0	0	0	0.00333456	0.87838	0.731312	0.951545	0.788144	0	0.959213	0.790925	0.0291567	0	0	0.260822	0.185985	0.428893	0.148906	0.839774	0.168592	0	0	0	0	0	0.276916	0.235189	1.81e-05	-1	-1	0
	M00051: Uridine monophosphate biosynthesis, glutamine (+ PRPP) => UMP	0.00075435	7.57e-06	0	0	0	0	0.000507089	0.00274284	0.000460416	0	0	0.0014805	0.113373	0.00425547	0.000423965	0.000632461	0	0	0	0	0	0	0	0	0	0	0	0	0	9.43e-05	-1	-1	-1
	M00053: Pyrimidine deoxyribonuleotide biosynthesis, CDP/CTP => dCDP/dCTP,dTDP/dTTP	0.00122109	3.73e-07	0	0	9.36e-07	0.00444115	0.905925	0.783901	0.963213	0	0	0.968638	0.834545	0.0385014	0	5.45e-06	0.240653	0.232036	0.389214	0.0740073	0.649173	0.192435	0	0	0	0	0	0.338189	0.291271	2.41e-05	-1	-1	0
	M00060: Lipopolysaccharide biosynthesis, KDO2-lipid A	0	0	0	0	0	0	0	0	0	0	0	0	0.048218	0	0	0	0	0	0	0	0	0	0	0	0	0	0	0.13724	0	0	-1	-1	-1
	M00061: Uronic acid metabolism	0.234946	0.000359878	0.0018911	7.51e-05	0.0182254	0.000429069	0.000255193	0.0107142	0.105995	0	0	0.000522641	0.000142147	0.00225808	0.0219498	7.25e-05	0	0	0	0	0	0	0	0	0	0	0	0	0	0.0446594	-1	-1	-1
	M00064: ADP-L-glycero-D-manno-heptose biosynthesis	0.995027	1.93e-05	0.024239	0.0274465	0.312595	0.960813	0.826598	0.841086	0.937439	0	0	0.764734	0.962125	0.999911	0.999069	0.978047	0.605226	0.647658	0.773926	0.25793	0.774589	0.308929	0.20549	0.631422	0.17764	0.670632	0.366694	0.609625	0.270473	0.77714	0	1	0
	M00088: Ketone body biosynthesis, acetyl-CoA => acetoacetate/3-hydroxybutyrate/acetone	0.00377906	1.37e-10	0	0.000230408	1.62e-05	0	0.423971	0.814366	0.992232	0.584736	0	0.491955	0.268696	0.0140206	9.04e-05	0.000689416	0	0.0273253	0	0	0.674397	0	0.0588133	0.0651016	0.261217	0	0	0	0	0.0010084	-1	-1	-1
	M00096: C5 isoprenoid biosynthesis, non-mevalonate pathway	0.915689	0.786448	0.819028	0.813921	0.992021	0.999932	0.998742	0.990978	0.999972	0.478486	0	0.846559	0.440678	0.792398	0.893087	0.977029	0.274788	0	0.166361	0	0	0	0	0.217106	0.170808	0	0.606681	0.64656	0.238884	0.773019	1	0	0
	M00115: NAD biosynthesis, aspartate => NAD	0.999948	0.999997	1	1	1	1	1	1	1	0.465593	0.711245	0.998665	1	0.999999	1	0.999934	0.943592	0.909941	0.945268	0.85944	0.545912	0.792263	0.887509	0.927674	0.949985	0.959181	0.962935	0.97959	0.9004	1	1	1	1	Core
	M00116: Menaquinone biosynthesis, chorismate => menaquinone	0	0	0	0	0	1.63e-08	0.0117546	0	0	0	0	0	0	0	0	0	0	0	0	0	0	0	0	0	0	0	0	0	0	0	-1	-1	-1
	M00117: Ubiquinone biosynthesis, prokaryotes, chorismate => ubiquinone	0	0	0	0	0	0	0	0	0	0	0	0	0.039897	0	0	0	0	0	0	0	0	0	0	0	0	0	0	0.327601	0	0	-1	-1	-1
	M00119: Pantothenate biosynthesis, valine/L-aspartate => pantothenate	0.762199	0.030685	0.70132	0.693166	0.989788	0.966292	0.995808	0.999769	1	0.340718	0.628919	0.997011	0.999997	0.998632	0.999998	0.99855	0.673331	0.716384	0.839127	0.907697	0.70226	0.572588	0.127314	0.424694	0.801275	0.780603	0.933231	0.81696	0	0.999955	1	1	0
	M00121: Heme biosynthesis, glutamate => protoheme/siroheme	0.0433598	2.02e-05	0.029113	0.0153765	0.719623	0.565008	0.87245	0.637351	0.971215	0	0	0.753775	0.970054	0.654563	0.3519	0.368481	0	0.402573	0	0.132012	0.171424	0	0	0.321244	0	0.405735	0.351971	0.220269	0.725846	0.010899	0	0	0
	M00123: Biotin biosynthesis, pimeloyl-CoA => biotin	0.904131	0.999962	0.7693	0.863793	0.967181	0.814151	0.0177322	0.484183	0.651721	0	0	0.26488	0.955638	0.960978	0.811457	0.78846	0	0.174995	0	0	0.496471	0	0.148571	0.0689782	0	0.207301	0.188114	0.296589	0.192919	0.561736	0	0	0
	M00124: Pyridoxal biosynthesis, erythrose-4P => pyridoxal-5P	0	0	0	0	0	0	0	0	0	0	0	0	0.0180625	0	0	0	0	0	0	0	0.112801	0	0	0	0	0	0	0.208643	0	0	-1	-1	-1
	M00125: Riboflavin biosynthesis, GTP => riboflavin/FMN/FAD	0.999096	1	1	1	1	1	1	1	1	0.564008	0.653832	0.995968	1	1	1	1	0.832275	0.983409	0.925797	0.93773	0.969363	0.73688	0.860416	0.945501	0.891755	0.883267	0.967251	0.955971	0.81217	0.999997	1	1	1	Core
	M00126: Tetrahydrofolate biosynthesis, GTP => THF	0.812184	0.965299	0.997431	0.518622	0.999556	0.488652	0.998867	0.963575	1	0	0	0.784869	0.999957	0.999997	0.999948	0.999553	0	0.755407	0.581657	0.710696	0.463076	0	0	0.402577	0.771566	0.162905	0.631805	0.690602	0.648537	0.92629	1	1	0
	M00127: Thiamine biosynthesis, AIR => thiamine-P/thiamine-2P	0	0.0116044	0.621547	0.501274	0.0102532	0	0.710101	0.897244	0.75985	0	0	0.440613	0.0170042	0.0128819	0.0081802	0.0184406	0	0	0	0	0	0	0.140892	0	0	0	0	0.236555	0	0.0114716	0	-1	-1
	M00128: Ubiquinone biosynthesis, eukaryotes, chorismate => ubiquinone	0	0	0	0	0	0	0	0	0	0	0	0	0	0	5.28e-06	0	0	0	0	0	0	0	0	0	0	0	0	0	0	0	-1	-1	-1
	M00133: Polyamine biosynthesis, arginine => agmatine => putrescine => spermidine	0.997997	0.0115041	0.987426	0.583225	0.995556	0.999994	0.997154	0.998393	0.999341	0.145676	0	0.910375	0.999998	0.997548	0.680537	0.458711	0.335885	0.185051	0.134757	0	0.316827	0	0	0	0	0	0.0135909	0.335134	0.195007	0.942755	1	0	-1	Varied
	M00136: GABA biosynthesis, prokaryotes, putrescine => GABA	0	0	0	0	0	0	0	0	0	0	0	0	2.78e-05	0	0	0	0	0	0	0	0	0	0	0	0	0	0	0	0	0	-1	-1	-1
	M00142: Complex I (NADH dehydrogenase), NADH dehydrogenase I	0	0	0	0	0	0	0	0.000240642	0	0	0	0	0	0.0118346	0	0	0	0	0	0	0	0	0	0	0	0	0	0	0	0	-1	-1	-1
	M00144: Complex I (NADH dehydrogenase), NADH dehydrogenase I	1	1	1	1	1	1	1	1	1	0.998852	0.993062	1	1	1	1	1	0.982515	0.994339	0.968245	0.926297	0.967921	0.911553	0.934648	0.996122	0.998992	0.98028	0.998121	0.974116	0.941322	1	1	1	1	Core
	M00149: Complex II (succinate dehydrogenase / fumarate reductase), succinate dehydrogenase	0.0283019	1	0.999548	1	1	1	0.999497	0.976848	0.999991	0.270901	0.567662	0.532406	0.950888	1	0.999999	0.973947	0.955141	0.644561	0.940359	0.885267	0.671774	0	0.517285	0.998669	0.910018	0.86999	0.969869	0.93816	0.847524	0.982608	1	1	0
	M00150: Complex II (succinate dehydrogenase / fumarate reductase), fumarate reductase	0	0	0	0	0	0	0	0	0	0	0	0.175442	0.00297078	0	0	0	0	0	0	0	0	0	0	0	0	0	0	0	0	0	-1	-1	-1
	M00156: Complex IV (Cytochrome c oxidase), cytochrome c oxidase, cbb3-type	0	0	0	0	0	0	0	0	0.0114936	0	0	0	0.574244	0	0	0.184775	0	0	0.719535	0.80987	0.815419	0	0	0	0	0	0	0.853752	0	0.793155	-1	-1	-1
	M00157: F-type ATPase, bacteria	0.181771	0.624977	0.997949	0.594713	0.999997	0.999968	0.999977	0.98914	1	0.56503	0	0.775476	0.998633	1	0.998687	0.998787	0.89534	0.906391	0.96033	0.922911	0.959049	0.792469	0.784145	0.694847	0.363119	0.813632	0.407877	0.973577	0.586675	0.99545	1	1	0
	M00164: ATP synthase	0.181771	0.624977	0.997949	0.594713	0.999997	0.999968	0.999977	0.98914	1	0.56503	0	0.775476	0.998633	1	0.998687	0.998787	0.89534	0.906391	0.96033	0.922911	0.959049	0.792469	0.784145	0.694847	0.363119	0.813632	0.407877	0.973577	0.586675	0.99545	1	1	0
	M00165: Reductive pentose phosphate cycle (Calvin cycle)	0.990481	0	0.0140043	0.00678347	0.857884	0.986948	0.787996	0.899568	0.448485	0	0	0.0715647	0.00104052	0.288107	3.61e-05	0.0020858	0	0	0	0	0	0	0	0	0	0	0	0	0	0.0048281	0	-1	-1
	M00166: Reductive pentose phosphate cycle, RuBP + CO2 => glyceraldehyde-3P	0.969109	5.45e-05	0.848427	0.788596	0.964271	0.958157	0.67904	0.743257	0.315476	0	0	0.678767	0.815233	0.666868	0.211921	0.0211781	0	0	0.0674461	0	0	0	0	0	0	0	0	0	0	0.0402644	0	0	-1
	M00167: Reductive pentose phosphate cycle, glyceraldehyde-3P => RuBP	0.99994	0	0.0112434	0.00543712	0.838097	0.999846	0.862774	0.99008	0.58022	0	0	0.0586881	0.000832651	0.256323	2.89e-05	0.00171907	0	0	0	0	0	0	0	0	0	0	0	0	0	0.00400461	0	-1	-1
	M00171: C4-dicarboxylic acid cycle, NAD+ -malic enzyme type	0	0	0	0	0	0	0	0	0	0	0	0.00010928	0	0	0	0	0	0	0	0	0	0	0	0	0	0	0	0	0	0	-1	-1	-1
	M00173: Reductive citric acid cycle (Arnon-Buchanan cycle)	0	0	0	0	0	0	0	0	0	0	0	0.00863184	0	0	0	0	0	0	0	0	0	0	0	0	0	0	0	0	0	6.67e-06	-1	-1	-1
	M00174: Methane oxidation, methylotroph, methane => CO2	1	0.819379	1	0.999997	1	0.525931	0.998983	0.999999	1	0.85643	0.997421	0.984984	0.999992	1	1	0.999006	0.889775	0.941652	0.637034	0.503343	0.420413	0.351455	0.777496	0.559333	0.961704	0.830223	0.760975	0.524697	0.958073	0.999927	1	1	0
	M00176: Sulfur reduction, sulfate => H2S	0.405654	0	0.353286	0.0395609	0.000265606	0.000262913	0.00533919	0.130796	0.748744	0.716103	0.286089	0.695815	0.991398	0.00426661	0.0131746	0.0318099	0.106137	0.215959	0	0	0	0	0	0.469608	0.158234	0.214494	0	0	0	0.0182562	-1	0	-1
	M00178: Ribosome, bacteria	1	1	1	1	1	1	1	1	1	0.958756	0.972501	1	1	1	1	1	0.993569	0.999694	0.996647	0.907198	0.997222	0.90767	0.928786	0.9992	0.996575	0.99697	0.998552	0.999469	0.976867	1	1	1	1	Core
	M00185: Sulfate transport system	0.994524	2.71e-09	0.710114	0.4876	0.991715	0.984355	1	1	1	0.631583	0.671453	1	1	1	1	1	0.888733	0.984496	0.976061	0.954539	0.887122	0.864181	0.864913	0.892128	0.973397	0.487617	0.992557	0.958137	0.799939	1	1	1	1	Core
	M00193: Putative spermidine/putrescine transport system	0.827158	0.0661594	0.913695	0.205074	0.956457	0.389114	0.979308	0.994294	0.999523	0.427483	0.153808	0.989988	1	0.999721	0.999909	0.995316	0.532739	0.713114	0.571181	0.862929	0.644772	0.318064	0.756033	0.431815	0.514413	0.471526	0.645641	0.891263	0.416825	0.984551	1	1	0
	M00194: Maltose/maltodextrin transport system	0	6.3e-08	3.54e-05	0	0.000722456	0	0.110971	0.0240262	0.356595	0	0	0.00200552	0.0963234	0	0	0.00598071	0	0	0	0	0	0	0	0	0	0	0	0	0	0.00227234	-1	-1	-1
	M00197: Putative sugar transport system	0	9.45e-08	5.3e-05	0.00806671	0.00108329	0	0.157707	0.0356116	0.453954	0	0	0.00300526	0.137846	0.0103222	4.77e-05	0.00894431	0	0	0	0	0	0	0	0	0	0.0852689	0	0	0	0.00340464	-1	-1	-1
	M00198: sn-Glycerol 3-phosphate transport system	0.993577	0.039669	0.961184	0.803417	0.976933	0.89035	0.993919	0.99539	1	0.103988	0.14387	0.998907	0.999904	0.999999	0.999848	0.999054	0.839874	0.899543	0.887464	0.840453	0.791758	0	0.921203	0.702716	0.385471	0.763831	0.785104	0.928717	0.669793	0.999951	1	1	0
	M00199: Lactose/L-arabinose transport system	0.000204598	0	0	0	0	0	0	0.000189621	0	0	0	0	0	0	0	2.45e-05	0	0	0	0	0	0	0	0	0	0	0	0	0	0	-1	-1	-1
	M00200: Sorbitol/mannitol transport system	0.118962	0.186644	0.0563487	0.145413	0.254264	0.111106	1	0.998398	1	0	0.371805	0.942206	0.965979	0.999939	0.999985	0.999664	0.779242	0.846332	0.577463	0.959824	0.706916	0.73546	0.933779	0.960492	0.925051	0.939277	0.920562	0.877317	0.689522	0.991213	0	1	0
	M00201: alpha-Glucoside transport system	0.0808725	0.000102164	0.0485646	0.00143188	0.00765602	0.101147	0.050774	0.145047	0.37112	0	0	0.0247014	9.91e-06	0.00294424	0.00553982	0.00552036	0	0	0	0.0420905	0	0	0	0	0	0	0	0	0	0.000444159	-1	-1	-1
	M00204: Trehalose/maltose transport system	0	0	0	0	0	0	0.000117344	0.0010248	8.65e-05	0	0	0	0	0	0	0	0	0	0	0	0	0	0	0	0	0	0	0	0	0	-1	-1	-1
	M00206: Cellobiose transport system	0	6.91e-08	0	0	0	0	0.0320301	0.177979	0.133281	0	0	8.74e-05	0	0	0	0	0	0	0	0	0	0	0	0	0	0	0	0	0	0.00133226	-1	-1	-1
	M00207: Multiple sugar transport system	0.969669	0.120096	0.950015	0.425022	0.893732	0.991202	0.999973	0.999997	1	0.74852	0.566786	0.998268	0.999339	1	1	0.999971	0.853318	0.967287	0.924417	0.957172	0.902546	0.7255	0.93402	0.89487	0.905999	0.84255	0.828682	0.968366	0.819772	0.999976	1	1	1	Core
	M00220: Rhamnose transport system	0	0	0	0	0	2.63e-05	0	0	0.000249385	0	0	0	0	6.99e-05	0	0.000121969	0	0	0	0	0	0	0	0	0	0	0	0	0	0	-1	-1	-1
	M00222: Phosphate transport system	1	1	1	1	1	1	1	1	1	0.979724	0.830989	1	1	1	1	1	0.98966	0.990625	0.976181	0.734568	0.895621	0.802121	0.930345	0.980721	0.91463	0.932575	0.875875	0.995558	0.811315	1	1	1	1	Core
	M00225: Lysine/arginine/ornithine transport system	0	0	0	0	0	0	0	0	0	0	0	0	0.167414	0.00127592	0.0188575	0.00813196	0	0	0	0	0	0	0	0	0	0	0	0	0	0	-1	-1	-1
	M00226: Histidine transport system	0	0	0	0	0	0	0	0	0	0	0	0	0.0927545	1.95e-05	0.00841772	0.0048749	0	0	0	0	0	0	0	0	0	0	0	0	0	0	-1	-1	-1
	M00229: Arginine transport system	0	0	0	0	0	0	0	0	0	0	0	0	0.00558014	0	0	0	0	0	0	0	0	0	0	0	0	0	0	0	0	0	-1	-1	-1
	M00230: Glutamate/aspartate transport system	0.763324	0	0.175856	0	0.170617	0.367997	0.530876	0.0423053	0.792996	0	0	0.99968	0.95528	0.999885	0.999984	0.999988	0.399545	0.811949	0.448123	0.712329	0.8934	0.204863	0.802908	0.924275	0.857769	0.42132	0.17545	0.888276	0.794846	0.965852	0	1	0
	M00231: Octopine/nopaline transport system	0	0	0	0	0	0	0	0	0.000219462	0	0	0	0	0	0	0	0	0	0	0	0	0	0	0	0	0	0	0	0	0	-1	-1	-1
	M00232: General L-amino acid transport system	0.749956	0.00054746	0.708288	0.226828	0.127185	0.726389	0.974313	0.904518	0.998381	0.478048	0.0905868	0.989693	0.995019	0.999995	0.999973	0.999951	0.843655	0.638061	0.700719	0.307762	0.372719	0.624022	0.723101	0.576872	0.437065	0.483834	0.237999	0.815521	0	0.97335	0	1	0
	M00233: Glutamate transport system	0.0354493	0.0714844	0.811088	0.667728	0.99994	2e-05	0.997168	0.0737642	0.996451	0	0	0.000135622	0	0	0	0.00397311	0	0	0	0	0	0	0	0.137776	0	0	0	0	0	0	0	-1	-1
	M00237: Branched-chain amino acid transport system	1	0.999137	1	0.998173	1	1	1	1	1	0.95192	0.868806	1	1	1	1	1	0.974227	0.993442	0.976926	0.982752	0.959091	0.833433	0.936365	0.980532	0.983385	0.974125	0.992704	0.988297	0.969159	1	1	1	1	Core
	M00239: Peptides/nickel transport system	0.99449	0.632475	0.951222	0.794625	0.972428	0.981825	0.999966	0.999967	1	0.85494	0.557925	0.999894	1	1	1	0.999999	0.874942	0.939041	0.940597	0.963351	0.930305	0.709853	0.89979	0.912218	0.923687	0.856	0.928262	0.957846	0.81741	0.999996	1	1	1	Core
	M00245: Cobalt transport system	0	0	0	0	0	0	0.750842	0	0.0347147	0	0	0	0	0	0	0	0	0	0	0	0	0	0	0	0	0	0	0	0	0	-1	-1	-1
	M00246: Nickel transport system	0	0	0	0	0	2.01e-08	0	0	0	0	0	0	0	0	0	0	0	0	0	0	0	0	0	0	0	0	0	0	0	0	-1	-1	-1
	M00276: PTS system, mannose-specific II component	0	0	0	0	0	0	0	0	0	0	0	0	0.000177981	0	0	0	0	0	0	0	0	0	0	0	0	0	0	0	0	0	-1	-1	-1
	M00277: PTS system, N-acetylgalactosamine-specific II component	0	0	0	0	0	0	0	0	0	0	0	0	1.19e-05	0	0	0	0	0	0	0	0	0	0	0	0	0	0	0	0	0	-1	-1	-1
	M00299: Spermidine/putrescine transport system	0.629685	0.000142322	0.634999	0.115556	0.376861	0.698885	0.951172	0.983518	0.987249	0	0	0.766106	0.842168	0.55818	0.528797	0.913925	0.0711382	0	0	0	0	0	0	0	0.185161	0.164098	0.0294611	0	0.12725	0.805206	0	0	-1
	M00300: Putrescine transport system	0.493142	0.00507417	0.0102841	0	0.0848056	0.480245	0.849164	0.651068	0.998228	0.454717	0.117675	0.864618	0.999998	1	1	0.998623	0.532712	0.918978	0.929853	0.882514	0.433057	0.321641	0.688523	0.781546	0.325517	0.48327	0.723768	0.919282	0.481485	0.999487	0	1	0
	M00302: 2-Aminoethylphosphonate transport system	0	0	0	0	0	0	0	0	0	0	0	0	0.0407522	0.00377762	0.11253	0.0071306	0	0	0	0	0	0	0	0	0	0	0	0	0	0	-1	-1	-1
	M00310: Pyruvate:ferredoxin oxidoreductase	0	0	0	0	0	0	0	0	0	0	0	0.000914868	0	0	0	0	0	0	0	0	0	0	0	0	0	0	0	0	0	0.00265654	-1	-1	-1
	M00311: 2-oxoglutarate:ferredoxin oxidoreductase	0	0	0	0	0	0	0	0	0	0.66236	0	0.0198178	0.985308	0	0.000795016	0	0	0	0	0	0	0	0	0.123185	0.142147	0.280641	0	0	0.719235	7.05e-06	-1	-1	-1
	M00317: Manganese/iron transport system	0.460721	0.74541	0.262003	0	0.523773	0.982303	0.0352494	0.059216	0.343396	0	0	0	0	0	0	0	0	0	0	0	0	0	0	0	0	0	0	0	0	4.46e-06	0	-1	-1
	M00319: Manganese/zinc/iron transport system	0.934504	1	0.912735	0.942114	0.97941	0.981616	0.997154	0.619959	0.904008	0	0	0	0	0	0	0	0	0	0	0	0	0	0	0	0	0	0	0	0	0	1	-1	-1	Varied
	M00321: Bicarbonate transport system	0	0	0	0	0.00207434	0.562999	0.0982569	0.191468	0	0	0	0	0	0	0	0	0	0	0	0	0	0	0	0	0	0	0	0	0	0	-1	-1	-1
	M00322: Neutral amino acid transport system	0.000525935	0	0	0	0.000238935	0	0	0	0	0	0	0	0	0	0	0	0	0	0	0	0	0	0	0	0	0	0	0	0	0	-1	-1	-1
	M00323: Urea transport system	0	0	0	0	0.000305236	0.75823	0.0860105	0.0964974	4.98e-06	0	0	0	0	0	8.6e-06	0	0	0	0	0	0	0	0	0	0	0	0	0	0	0	-1	-1	-1
	M00324: Dipeptide transport system	0.112774	0.0305584	0.0499232	0.00455826	0.207137	0.043812	0.97244	0.95968	0.99996	0.194012	0	0.994105	0.999126	0.925558	0.84941	0.927281	0.218637	0.405107	0.195922	0.600128	0.427844	0	0.133506	0.107449	0	0	0.127276	0.846442	0.606862	0.852164	0	1	0
	M00335: Sec (secretion) system	0	0	0	0	0	0	0	0	0	0	0	0	0.00123846	0	0	0	0	0	0	0	0	0	0	0	0	0	0	0	0	0	-1	-1	-1
	M00336: Twin-arginine translocation (Tat) system	0	0	0	0	0	0	0	0	0	0	0	0	0.0560833	0	0	0	0	0	0	0	0	0	0	0	0	0	0	0	0	0	-1	-1	-1
	M00342: Bacterial proteasome	0.990454	1	1	1	1	0.889687	1	0.999994	1	0.490722	0.482665	0.988551	0.903283	0.678765	0.869165	0.416368	0.163562	0	0	0	0	0	0	0.0769688	0.399535	0.461491	0.762068	0.259103	0.383221	0.978708	1	0	0
	M00348: Glutathione transport system	0	0	3.93e-07	0	0	0	0.00058938	0	9.25e-06	0	0	0.628481	0.226546	0.245756	0.00288434	0.127775	0	0	0	0	0	0	0	0	0	0	0	0	0	0.170317	-1	0	-1
	M00349: Microcin C transport system	0.158742	1.29e-10	0.0635272	9.37e-05	0.0409882	0.349339	0.936428	0.890579	0.995144	0.835418	0.453724	0.999949	1	1	1	0.999999	0.803431	0.719087	0.82577	0.772745	0.581895	0.785624	0.604627	0.782251	0.871007	0.815372	0.709111	0.610458	0.488494	0.999822	0	1	0
	M00358: Coenzyme M biosynthesis	0	0	0	0	0	0	0	0	0	0	0	0.000143199	0	0	0	0	0	0	0	0	0	0	0	0	0	0	0	0	0	0	-1	-1	-1
	M00359: Aminoacyl-tRNA biosynthesis, eukaryotes	1	1	1	1	1	1	1	1	1	0.991943	0.966298	1	1	1	1	1	0.997419	0.997551	0.98908	0.988529	0.994366	0.965998	0.967501	0.995209	0.998887	0.990087	0.999198	0.998992	0.990475	1	1	1	1	Core
	M00360: Aminoacyl-tRNA biosynthesis, prokaryotes	1	1	1	1	1	1	1	1	1	0.991151	0.965385	1	1	1	1	1	0.997159	0.997873	0.989368	0.990747	0.993925	0.96286	0.966206	0.994683	0.998766	0.991704	0.999112	0.998904	0.989535	1	1	1	1	Core
	M00361: Nucleotide sugar biosynthesis, eukaryotes	0.0778251	0	6.44e-05	0	0.00015869	0	0.000427647	0.039342	0.012812	0	0	0	0	0.212529	0.000144447	0	0	0	0	0	0	0	0	0	0	0	0.0624022	0	0	1.29e-05	-1	-1	-1
	M00362: Nucleotide sugar biosynthesis, prokaryotes	0.791017	0.00161698	0.239146	0.0516282	0.307046	0.0355093	0.0386604	0.203964	0.0392236	0	0	0.0626454	0.0579934	0.250493	0.0420609	0.075623	0	0	0	0	0	0	0	0	0	0	0	0	0	8.73e-05	-1	-1	-1
	M00373: Ethylmalonyl pathway	0	0	0	0	0	1.12e-05	0	0	3.23e-06	0	0	0	0	0	0	0	0	0	0	0	0	0	0	0	0	0	0	0	0	0	-1	-1	-1
